# Supplementary material for: A revision of the genus Muricea Lamouroux, 1821 (Anthozoa, Octocorallia) in the eastern Pacific. Part II
Source: Zookeys. 2016 Apr 14;(581):1–69. doi: 10.3897/zookeys.581.7910 (PMC4857041; doi:10.3897/zookeys.581.7910)
Supplement: XML Treatment for Muricea fruticosa group [file zookeys.581.7910-treatment2.xml]

<!DOCTYPE tp:taxon-treatment
  PUBLIC "-//TaxonX//DTD Taxonomic Treatment Publishing DTD v0 20100105//EN" "tax-treatment-NSO.dtd">
<tp:taxon-treatment xmlns:tp="http://www.plazi.org/taxpub"><tp:treatment-meta><kwd-group><label>Taxon classification</label><kwd><named-content content-type="kingdom">Animalia</named-content></kwd><kwd><named-content content-type="order">Alcyonacea</named-content></kwd><kwd><named-content content-type="family">Plexauridae</named-content></kwd></kwd-group><mixed-citation publication-type="journal"><person-group><name><surname>Breedy</surname><given-names>Odalisca</given-names></name><name><surname>Guzman</surname><given-names>Hector M.</given-names></name></person-group><article-title>A revision of the genus <italic><tp:taxon-name><tp:taxon-name-part taxon-name-part-type="genus">Muricea</tp:taxon-name-part></tp:taxon-name></italic> Lamouroux, 1821 (<tp:taxon-name><tp:taxon-name-part taxon-name-part-type="class">Anthozoa</tp:taxon-name-part></tp:taxon-name>, <tp:taxon-name><tp:taxon-name-part taxon-name-part-type="subclass">Octocorallia</tp:taxon-name-part></tp:taxon-name>) in the eastern Pacific. Part II</article-title><source>Zookeys</source><day>14</day><month>4</month><year>2016</year><volume>2016</volume><issue>581</issue><fpage>1</fpage><lpage>69</lpage><pub-id pub-id-type="doi">10.3897/zookeys.581.7910</pub-id></mixed-citation></tp:treatment-meta><tp:nomenclature><tp:taxon-name>
              <tp:taxon-name-part taxon-name-part-type="genus">Muricea</tp:taxon-name-part>
              <tp:taxon-name-part taxon-name-part-type="species">fruticosa</tp:taxon-name-part>
              <tp:taxon-name-part taxon-name-part-type="uncertainty-rank">group</tp:taxon-name-part>
            </tp:taxon-name><xref ref-type="fig" rid="F1">Figures 1</xref><xref ref-type="fig" rid="F2">, 2</xref><xref ref-type="fig" rid="F3">, 3</xref><xref ref-type="fig" rid="F4">, 4</xref><tp:nomenclature-citation-list><tp:nomenclature-citation><tp:taxon-name><tp:taxon-name-part taxon-name-part-type="genus">Muricea</tp:taxon-name-part> <tp:taxon-name-part taxon-name-part-type="species">fruticosa</tp:taxon-name-part></tp:taxon-name><comment> Verrill, 1869.</comment></tp:nomenclature-citation><tp:nomenclature-citation><tp:taxon-name><tp:taxon-name-part taxon-name-part-type="genus">Muricea</tp:taxon-name-part> <tp:taxon-name-part taxon-name-part-type="species">fruticosa</tp:taxon-name-part></tp:taxon-name><comment> Verrill, 1869: 428; <xref ref-type="bibr" rid="B32">Kükenthal 1919</xref>: 752; <xref ref-type="bibr" rid="B34">Kükenthal 1924</xref>: 142; <xref ref-type="bibr" rid="B28">Harden 1979</xref>: 147; <xref ref-type="bibr" rid="B27">Hardee and Wicksten 1996</xref>: 129.</comment></tp:nomenclature-citation><tp:nomenclature-citation><tp:taxon-name><tp:taxon-name-part taxon-name-part-type="genus">Muricea</tp:taxon-name-part> <tp:taxon-name-part taxon-name-part-type="species">fruticosa</tp:taxon-name-part> <tp:taxon-name-part taxon-name-part-type="subspecies">typica</tp:taxon-name-part></tp:taxon-name><comment><xref ref-type="bibr" rid="B34">Kükenthal 1924</xref>: 142; <xref ref-type="bibr" rid="B28">Harden 1979</xref>: 147.</comment></tp:nomenclature-citation><tp:nomenclature-citation><tp:taxon-name><tp:taxon-name-part taxon-name-part-type="genus">Muricea</tp:taxon-name-part> <tp:taxon-name-part taxon-name-part-type="species">fruticosa</tp:taxon-name-part> <tp:taxon-name-part taxon-name-part-type="infraspecific-rank">var.</tp:taxon-name-part> <tp:taxon-name-part taxon-name-part-type="variety">miser</tp:taxon-name-part></tp:taxon-name><comment> Verrill, 1869: 430; <xref ref-type="bibr" rid="B32">Kükenthal 1919</xref>: 752; <xref ref-type="bibr" rid="B34">Kükenthal 1924</xref>: 143; <xref ref-type="bibr" rid="B28">Harden 1979</xref>: 149 (syn. n.).</comment></tp:nomenclature-citation><tp:nomenclature-citation><tp:taxon-name><tp:taxon-name-part taxon-name-part-type="genus">Thesea</tp:taxon-name-part> <tp:taxon-name-part taxon-name-part-type="species">crosslandi</tp:taxon-name-part></tp:taxon-name><comment> Hickson, 1928: 354–356 (syn. n.).</comment></tp:nomenclature-citation><tp:nomenclature-citation><tp:taxon-name><tp:taxon-name-part taxon-name-part-type="genus">Pseudothesea</tp:taxon-name-part> <tp:taxon-name-part taxon-name-part-type="species">crosslandi</tp:taxon-name-part></tp:taxon-name><comment> (Hickson, 1928); <xref ref-type="bibr" rid="B45">Stiasny 1943</xref>: 64–66 (syn. n.).</comment></tp:nomenclature-citation></tp:nomenclature-citation-list></tp:nomenclature><tp:treatment-sec sec-type="material"><title>Material.</title><p>
              <named-content xmlns:xlink="http://www.w3.org/1999/xlink" content-type="dwc:typeStatus" xlink:type="simple">Lectotype</named-content> (here designated). <named-content xmlns:xlink="http://www.w3.org/1999/xlink" content-type="dwc:institutional_code" xlink:type="simple">YPM</named-content> 1574c, dry, Pearl Islands, Panamá, 11–14 m, F.H. Bradley, 1866. (<named-content xmlns:xlink="http://www.w3.org/1999/xlink" content-type="dwc:institutional_code" xlink:type="simple">YPM</named-content> 1792, fragment from <named-content xmlns:xlink="http://www.w3.org/1999/xlink" content-type="dwc:typeStatus" xlink:type="simple">lectotype</named-content>, Verrill’s 1868 figured specimen). <named-content xmlns:xlink="http://www.w3.org/1999/xlink" content-type="dwc:typeStatus" xlink:type="simple">Paralectotypes</named-content>. PANAMÁ: <named-content xmlns:xlink="http://www.w3.org/1999/xlink" content-type="dwc:institutional_code" xlink:type="simple">MCZ</named-content> 706 (fragment from <named-content xmlns:xlink="http://www.w3.org/1999/xlink" content-type="dwc:institutional_code" xlink:type="simple">YPM</named-content> 1574); <named-content xmlns:xlink="http://www.w3.org/1999/xlink" content-type="dwc:institutional_code" xlink:type="simple">MCZ</named-content> 7020; <named-content xmlns:xlink="http://www.w3.org/1999/xlink" content-type="dwc:institutional_code" xlink:type="simple">USNM</named-content> 33588; <named-content xmlns:xlink="http://www.w3.org/1999/xlink" content-type="dwc:institutional_code" xlink:type="simple">YPM</named-content> 1566 (as <tp:taxon-name><tp:taxon-name-part taxon-name-part-type="genus">Muricea</tp:taxon-name-part> <tp:taxon-name-part taxon-name-part-type="species">fruticosa</tp:taxon-name-part> <tp:taxon-name-part taxon-name-part-type="infraspecific-rank">var.</tp:taxon-name-part> <tp:taxon-name-part taxon-name-part-type="variety">miser</tp:taxon-name-part></tp:taxon-name>), dry, Pearl Islands, F.H. Bradley, 1866, no more data; <named-content xmlns:xlink="http://www.w3.org/1999/xlink" content-type="dwc:institutional_code" xlink:type="simple">YPM</named-content> 1660; <named-content xmlns:xlink="http://www.w3.org/1999/xlink" content-type="dwc:institutional_code" xlink:type="simple">YPM</named-content> 1574a-b, d-e, same data as the <named-content xmlns:xlink="http://www.w3.org/1999/xlink" content-type="dwc:typeStatus" xlink:type="simple">lectotype</named-content>; <named-content xmlns:xlink="http://www.w3.org/1999/xlink" content-type="dwc:institutional_code" xlink:type="simple">YPM</named-content> 3067, dry, with the <named-content xmlns:xlink="http://www.w3.org/1999/xlink" content-type="dwc:typeStatus" xlink:type="simple">holotype</named-content> of <italic><tp:taxon-name><tp:taxon-name-part taxon-name-part-type="genus">Muricea</tp:taxon-name-part> <tp:taxon-name-part taxon-name-part-type="species">retusa</tp:taxon-name-part></tp:taxon-name></italic> at the base, Pearl Islands, 11–14 m, F.H. Bradley, 1866.</p><p>
              <named-content xmlns:xlink="http://www.w3.org/1999/xlink" content-type="dwc:institutional_code" xlink:type="simple">MCZ</named-content> 5002; <named-content xmlns:xlink="http://www.w3.org/1999/xlink" content-type="dwc:institutional_code" xlink:type="simple">YPM</named-content> 1566a-d; <named-content xmlns:xlink="http://www.w3.org/1999/xlink" content-type="dwc:institutional_code" xlink:type="simple">ZMUC</named-content>-ANT 193 (as <tp:taxon-name><tp:taxon-name-part taxon-name-part-type="genus">Muricea</tp:taxon-name-part> <tp:taxon-name-part taxon-name-part-type="species">fruticosa</tp:taxon-name-part> <tp:taxon-name-part taxon-name-part-type="infraspecific-rank">var.</tp:taxon-name-part> <tp:taxon-name-part taxon-name-part-type="variety">miser</tp:taxon-name-part></tp:taxon-name>), dry, Pearl Islands, F.H. Bradley, 1866. <named-content xmlns:xlink="http://www.w3.org/1999/xlink" content-type="dwc:institutional_code" xlink:type="simple">MCZ</named-content> 4126 (<italic><tp:taxon-name><tp:taxon-name-part taxon-name-part-type="genus">Parisis</tp:taxon-name-part> <tp:taxon-name-part taxon-name-part-type="species">fruticosa</tp:taxon-name-part></tp:taxon-name></italic>), <named-content xmlns:xlink="http://www.w3.org/1999/xlink" content-type="dwc:institutional_code" xlink:type="simple">ZMUC</named-content>-ANT 169 (as <italic><tp:taxon-name><tp:taxon-name-part taxon-name-part-type="genus">Thesea</tp:taxon-name-part> <tp:taxon-name-part taxon-name-part-type="species">crosslandi</tp:taxon-name-part></tp:taxon-name></italic>), ethanol preserved, San Jose Island, Pearl Islands, 49.3 m, T. Mortensen, <named-content xmlns:xlink="http://www.w3.org/1999/xlink" content-type="date" xlink:type="simple">27 January 1916</named-content>.</p></tp:treatment-sec><tp:treatment-sec sec-type="Description"><title>Description.</title><p>The lectotype is a large, bushy colony 35 cm tall, and about 45 cm wide. Four main branches, 25–35 mm in diameter, somewhat flattened, arise from an irregular, 52 mm diameter holdfast. The holdfast is spreading and raised about 30 mm above substrate, the specimen is attached to a plaster base for a past years museum display (Fig. <xref ref-type="fig" rid="F1">1A</xref>). The main branches subdivide very close to the base in secondary branches that immediately divide and subdivide in an irregular manner producing branches and branchlets closely placed, no more than 20 mm apart, at angles 45°–90°. Secondary branches and branchlets are 3–5 mm in diameter, mostly crooked and curved upwards or downwards. Some anastomosis occurs at the ends of branchlets. Unbranched terminal ends are 3–5 mm in diameter and 15–40 mm long. The axis is clear amber at the tips and darker at the base. The calyces are close together, or few millimetres apart, not imbricate, spreading outward and upward. They have large, strong, sharp sclerites forming the shelf-like projecting platform, 1–1.2 mm long, on the lower side (Fig. <xref ref-type="fig" rid="F1">1B</xref>). Polyps are on the upper side of the prominent calyces. The calyx sclerites give a prickly appearance to the colony (Fig. <xref ref-type="fig" rid="F1">1A–B</xref>). The calyx size and spacing vary from the larger branches to the thinner, being larger and acute, and closer placed at the branchlets and shorter, blunt, and distant at the main branches. The polyp apertures are covered by anthocodial sclerites. The coenenchyme is thin, composed of reddish-brown, amber, pale yellow to whitish sclerites (Fig. <xref ref-type="fig" rid="F1">1C–D</xref>). The outer coenenchyme and the calycular sclerites are composed of large, conspicuous unilateral spinous spindles visible to the naked eye (Fig. <xref ref-type="fig" rid="F2">2A–B</xref>). These spindles are of diverse shapes, with blunt or acute ends, or irregular with one acute end and the other blunt, with bifurcated ends or with spiny tips. The unilateral spinous spindles are basically spinulose on the outer surface and tuberculate on the inner surface in this species, some tubercles are large, sharp and spiny. The spindles are deep reddish brown, brownish yellow to pale yellow, and combinations of them (Fig. <xref ref-type="fig" rid="F1">1C</xref>). These spindles are 0.53–2.1 mm long, and 0.11–0.55 mm wide (Fig. <xref ref-type="fig" rid="F2">2A–B</xref>); they are forming the calyces and lying between them. The spindles bordering the calyx are long with stout, terminal spikes, 0.32–1 mm long and 0.07–0.2 mm wide, some with bifurcated warty ends (Fig. <xref ref-type="fig" rid="F2">2B</xref>). The axial sheath is composed of small, pale yellow to colourless spindles, 0.30–1 mm long and 0.05–0.12 mm wide, with whorls of small warts, and long spindles (Fig. <xref ref-type="fig" rid="F2">2C–D</xref>). Anthocodial sclerites are of a yellow to a very pale yellow colour, arranged in irregular points, mostly composed of warty spindles, 0.40–0.64 mm long, <!--PageBreak-->and 0.07–0.1 mm wide, small warty rods 0.2–0.38 mm long and 0.5–0.1 mm wide, and small branched spindles around 0.20 mm long, and 0.15 mm wide (Fig. <xref ref-type="fig" rid="F2">2E</xref>).</p><fig id="F1" position="float" orientation="portrait"><label>Figure 1.</label><caption><p>
          <italic><tp:taxon-name><tp:taxon-name-part taxon-name-part-type="genus">Muricea</tp:taxon-name-part> <tp:taxon-name-part taxon-name-part-type="species">fruticosa</tp:taxon-name-part></tp:taxon-name></italic> Verrill, 1869 <named-content xmlns:xlink="http://www.w3.org/1999/xlink" content-type="dwc:institutional_code" xlink:type="simple">YPM</named-content> 1574c. <bold>A</bold> Colony <bold>B</bold> Detail of branches <bold>C–D</bold> Sclerites, light micrograph.</p></caption><graphic xmlns:xlink="http://www.w3.org/1999/xlink" xlink:href="zookeys-581-001-g001.jpg" position="float" orientation="portrait" xlink:type="simple" id="oo_84941.jpg"/></fig><fig id="F2" position="float" orientation="portrait"><label>Figure 2.</label><caption><p>
          <italic><tp:taxon-name><tp:taxon-name-part taxon-name-part-type="genus">Muricea</tp:taxon-name-part> <tp:taxon-name-part taxon-name-part-type="species">fruticosa</tp:taxon-name-part></tp:taxon-name></italic> Verrill, 1869 <named-content xmlns:xlink="http://www.w3.org/1999/xlink" content-type="dwc:institutional_code" xlink:type="simple">YPM</named-content> 1574c. <bold>A–B</bold> Calycular and coenenchymal sclerites <bold>C–D</bold> Axial sheath <bold>E</bold> Anthocodial sclerites.</p></caption><graphic xmlns:xlink="http://www.w3.org/1999/xlink" xlink:href="zookeys-581-001-g002.jpg" position="float" orientation="portrait" xlink:type="simple" id="oo_84942.jpg"/></fig><p>The colony is bicoloured, reddish brown at the tips, fading to a light yellow towards the base (Fig. <xref ref-type="fig" rid="F1">1A–B</xref>).</p></tp:treatment-sec><tp:treatment-sec sec-type="Habitat and variability"><title>Habitat and variability.</title><p>There are two colour patterns in the syntype series, a marked bicoloured pattern, with dark reddish tips and whitish to pale yellow stems (Fig. <xref ref-type="fig" rid="F3">3C–D</xref>), and intermediate patterns less differentiated (Fig. <xref ref-type="fig" rid="F3">3B</xref>). The bicoloured pattern is more evident in small specimens than in large colonies (Figs <xref ref-type="fig" rid="F1">1A</xref>, <xref ref-type="fig" rid="F3">3A</xref>), and in some case there is a dominance of white colour in the branches. In large colonies, we have observed both patterns in different branches in the same colony (Fig. <xref ref-type="fig" rid="F3">3A</xref>, arrows). The lectotype (<named-content xmlns:xlink="http://www.w3.org/1999/xlink" content-type="dwc:institutional_code" xlink:type="simple">YPM</named-content> 1574c) is the largest specimen and with the most profuse branching, some other colonies in the syntypes are formed by just a few branches. Our recent collected material shows the bicolour pattern and the colonies can reach up to 25 mm long and 30 mm wide. They are mostly bushy, openly ramified colonies with white polyps. Some specimens change colour after drying, the white part becomes a rusty reddish. When preserved in alcohol they keep the colours unaltered and do not <!--PageBreak-->tint the spirit. The sclerites of the paralectotypes and the other material analysed are in the variation range of the species. The calyces can be more sparsely set and shorter in some colonies. The species is found on rocky substrata in clusters or solitary, attached to small debris or shells, especially when sparsely distributed. The colonies are in caves or exposed to the currents. They are found in clear or turbid waters. <italic><tp:taxon-name><tp:taxon-name-part taxon-name-part-type="genus">Muricea</tp:taxon-name-part> <tp:taxon-name-part taxon-name-part-type="species">fruticosa</tp:taxon-name-part></tp:taxon-name></italic> is found at various localities in the Galápagos Islands, exposed to moderate currents and in caves, reaching no more than 15 cm wide (Fig. <xref ref-type="fig" rid="F4">4A</xref>) (<xref ref-type="bibr" rid="B29">Hickman 2008</xref>, <xref ref-type="bibr" rid="B13">Breedy et al. 2009</xref>). The deepest record for the species is down to 102 m at Cocos Island seamounts (Fig. <xref ref-type="fig" rid="F4">4B</xref>), but it is found shallower in other places from 8 to 25 m deep.</p><fig id="F3" position="float" orientation="portrait"><label>Figure 3.</label><caption><p>
          <italic><tp:taxon-name><tp:taxon-name-part taxon-name-part-type="genus">Muricea</tp:taxon-name-part> <tp:taxon-name-part taxon-name-part-type="species">fruticosa</tp:taxon-name-part></tp:taxon-name></italic> Verrill, 1869 Morphological variation. <bold>A</bold> <named-content xmlns:xlink="http://www.w3.org/1999/xlink" content-type="dwc:institutional_code" xlink:type="simple">YPM</named-content> 1574a, arrow showing two branch variations in the same colony <bold>B</bold> <named-content xmlns:xlink="http://www.w3.org/1999/xlink" content-type="dwc:institutional_code" xlink:type="simple">MCZ</named-content> 7020 <bold>C</bold> <named-content xmlns:xlink="http://www.w3.org/1999/xlink" content-type="dwc:institutional_code" xlink:type="simple">YPM</named-content> 1566d <bold>D</bold> <named-content xmlns:xlink="http://www.w3.org/1999/xlink" content-type="dwc:institutional_code" xlink:type="simple">YPM</named-content> 1566b.</p></caption><graphic xmlns:xlink="http://www.w3.org/1999/xlink" xlink:href="zookeys-581-001-g003.jpg" position="float" orientation="portrait" xlink:type="simple" id="oo_84943.jpg"/></fig><fig id="F4" position="float" orientation="portrait"><label>Figure 4.</label><caption><p>
          <italic><tp:taxon-name><tp:taxon-name-part taxon-name-part-type="genus">Muricea</tp:taxon-name-part> <tp:taxon-name-part taxon-name-part-type="species">fruticosa</tp:taxon-name-part></tp:taxon-name></italic> Verrill, 1869. <bold>A</bold> <italic>In situ</italic> colonies, with expanded polyps, Nameless Islet, Galápagos Islands National Park, Ecuador. Photograph: Graham Edgar <bold>B</bold> <italic>In situ</italic> colonies, Everest mount, Isla del Coco National Park, 95 m deep. Photograph: <italic>DeepSee</italic> submersible.</p></caption><graphic xmlns:xlink="http://www.w3.org/1999/xlink" xlink:href="zookeys-581-001-g004.jpg" position="float" orientation="portrait" xlink:type="simple" id="oo_84944.jpg"/></fig></tp:treatment-sec><tp:treatment-sec sec-type="Distribution"><title>Distribution.</title><p>From México to Perú. Type locality, Pearl Islands, Panamá.</p></tp:treatment-sec><tp:treatment-sec sec-type="Remarks"><title>Remarks.</title><p>
              <xref ref-type="bibr" rid="B54">Verrill (1869)</xref> described <italic><tp:taxon-name><tp:taxon-name-part taxon-name-part-type="genus">Muricea</tp:taxon-name-part> <tp:taxon-name-part taxon-name-part-type="species">fruticosa</tp:taxon-name-part></tp:taxon-name></italic> with a collection of specimens from Panamá, and <tp:taxon-name><tp:taxon-name-part taxon-name-part-type="genus">Muricea</tp:taxon-name-part> <tp:taxon-name-part taxon-name-part-type="species">fruticosa</tp:taxon-name-part> <tp:taxon-name-part taxon-name-part-type="infraspecific-rank">var.</tp:taxon-name-part> <tp:taxon-name-part taxon-name-part-type="variety">miser</tp:taxon-name-part></tp:taxon-name> based on some small specimens from the same locality but from shallower waters. He pointed out that the differences between the species and the variety are the small size of the colonies and the marked bicolour pattern. He also noticed that the calyces at the base of the branches were shorter, and that the sclerites were similar to the typical form but smaller. However, the reduction of the <!--PageBreak-->calyx size at the base of the branches occurs in most species of the genus, and the size of sclerites is in the range of variation found in the examined specimens. <xref ref-type="bibr" rid="B30">Hickson (1928)</xref> described <italic><tp:taxon-name><tp:taxon-name-part taxon-name-part-type="genus">Thesea</tp:taxon-name-part> <tp:taxon-name-part taxon-name-part-type="species">crosslandi</tp:taxon-name-part></tp:taxon-name></italic> with specimens from Taboga Island, and San José Island (Pearl Islands), Panamá. Later, <xref ref-type="bibr" rid="B45">Stiasny (1943)</xref> re-examined Hickson specimens acknowledging the differences with the genus <italic><tp:taxon-name><tp:taxon-name-part taxon-name-part-type="genus">Thesea</tp:taxon-name-part></tp:taxon-name></italic> Duchassaing &amp; Michelotti, 1864, and assigned the genus <italic><tp:taxon-name><tp:taxon-name-part taxon-name-part-type="genus">Pseudothesea</tp:taxon-name-part></tp:taxon-name></italic> Kükenthal, 1919 to the specimen. However, the description and the sclerite illustrations given by <xref ref-type="bibr" rid="B30">Hickson (1928)</xref>, and <xref ref-type="bibr" rid="B45">Stiasny (1943)</xref> clearly refer to <italic><tp:taxon-name><tp:taxon-name-part taxon-name-part-type="genus">Muricea</tp:taxon-name-part> <tp:taxon-name-part taxon-name-part-type="species">fruticosa</tp:taxon-name-part></tp:taxon-name></italic>, and we corroborated this after examination of Hickson’s specimens in the BM. For this reason, <italic><tp:taxon-name><tp:taxon-name-part taxon-name-part-type="genus">Thesea</tp:taxon-name-part> <tp:taxon-name-part taxon-name-part-type="species">crosslandi</tp:taxon-name-part></tp:taxon-name></italic> and <italic><tp:taxon-name><tp:taxon-name-part taxon-name-part-type="genus">Pseudothesea</tp:taxon-name-part> <tp:taxon-name-part taxon-name-part-type="species">crosslandi</tp:taxon-name-part></tp:taxon-name></italic> are herein treated as synonyms of <italic><tp:taxon-name><tp:taxon-name-part taxon-name-part-type="genus">Muricea</tp:taxon-name-part> <tp:taxon-name-part taxon-name-part-type="species">fruticosa</tp:taxon-name-part></tp:taxon-name></italic>.</p><p>In order to establish the identity of this species, the <named-content xmlns:xlink="http://www.w3.org/1999/xlink" content-type="dwc:institutional_code" xlink:type="simple">YPM</named-content> 1574c specimen is herein designated as the lectotype of <italic><tp:taxon-name><tp:taxon-name-part taxon-name-part-type="genus">Muricea</tp:taxon-name-part> <tp:taxon-name-part taxon-name-part-type="species">fruticosa</tp:taxon-name-part></tp:taxon-name></italic>.</p></tp:treatment-sec><tp:treatment-sec sec-type="material"><title>Other material revised.</title><p>COSTA RICA: UCR 482, 486, dry, Punta Conejo, Herradura, Puntarenas, 10 m, J. Cortés, <named-content xmlns:xlink="http://www.w3.org/1999/xlink" content-type="date" xlink:type="simple">21 September 1996</named-content>; UCR 520 (3), dry, Nicoya Gulf, CJ Kalb, <named-content xmlns:xlink="http://www.w3.org/1999/xlink" content-type="date" xlink:type="simple">2 March 1967</named-content>; UCR 576, dry, San Juanillo, Guanacaste, 12.5 m, J. Cortés, <named-content xmlns:xlink="http://www.w3.org/1999/xlink" content-type="date" xlink:type="simple">14 June 1991</named-content>; UCR 588, dry, Pitahaya Beach, Guanacaste, 20–23 m, J. Cortés, <named-content xmlns:xlink="http://www.w3.org/1999/xlink" content-type="date" xlink:type="simple">15 June 1991</named-content>; UCR 837-839, dry, Ballena Bay, Nicoya Gulf, 40 m, R/V Victor Hensen, <named-content xmlns:xlink="http://www.w3.org/1999/xlink" content-type="date" xlink:type="simple">2 December 1993</named-content>. ECUADOR: <abbrev xmlns:xlink="http://www.w3.org/1999/xlink" content-type="institution" xlink:title="California Academy of Science, Invertebrate Zoology, San Francisco, USA" xlink:type="simple">CASIZ</abbrev> 105032, ethanol preserved, Santa Cruz Island, Nameless Islet, Galápagos Islands, 20 m, P. Humann, no collection date. <abbrev xmlns:xlink="http://www.w3.org/1999/xlink" content-type="institution" xlink:title="Charles Darwin Research Station, Galápagos, Ecuador" xlink:type="simple">CDRS</abbrev> 03-76, ethanol preserved, Los Hermanos, Galápagos Islands, 9 m, C. Hickman, <named-content xmlns:xlink="http://www.w3.org/1999/xlink" content-type="date" xlink:type="simple">17 January 2003</named-content>. <abbrev xmlns:xlink="http://www.w3.org/1999/xlink" content-type="institution" xlink:title="Charles Darwin Research Station, Galápagos, Ecuador" xlink:type="simple">CDRS</abbrev> 06-33, ethanol preserved, Nameless Island, Galápagos Islands, 9–10 m, C. Hickman, <named-content xmlns:xlink="http://www.w3.org/1999/xlink" content-type="date" xlink:type="simple">25 May 2006</named-content>. IIN 7, 9, dry, Tambip, Salinas, 12–14 m, F. Rivera, P. Martínez, <named-content xmlns:xlink="http://www.w3.org/1999/xlink" content-type="date" xlink:type="simple">20 July 2010</named-content>; IIN 21, dry, Bajo Lunes, Salinas, 18 m, F. Rivera, P. Martínez, <named-content xmlns:xlink="http://www.w3.org/1999/xlink" content-type="date" xlink:type="simple">21 July 2010</named-content>; IIN 34, 69, Gigima, Salinas, 12–14 m, F. Rivera, P. Martínez, <named-content xmlns:xlink="http://www.w3.org/1999/xlink" content-type="date" xlink:type="simple">22 July 2010</named-content>; IIN 88, 89, 123, dry, Los Ahorcados, Machalilla National Park, 10–12 m, F. Rivera, P. Martínez, <named-content xmlns:xlink="http://www.w3.org/1999/xlink" content-type="date" xlink:type="simple">25 July 2010</named-content>. EL SALVADOR: UCR 1938, ethanol preserved, Departamento la Libertad, Playa Mizata, J. Segovia, <named-content xmlns:xlink="http://www.w3.org/1999/xlink" content-type="date" xlink:type="simple">27 February 2010</named-content>. MÉXICO: <abbrev xmlns:xlink="http://www.w3.org/1999/xlink" content-type="institution" xlink:title="California Academy of Science, Invertebrate Zoology, San Francisco, USA" xlink:type="simple">CASIZ</abbrev> 097734, ethanol preserved, Roca Partida, South side, Revillagigedo Islands, 36 m, R.J. <!--PageBreak-->Van Syoc, M/V “Royal Star, Clipperton Island Expedition 1994, <named-content xmlns:xlink="http://www.w3.org/1999/xlink" content-type="date" xlink:type="simple">2 May 1994</named-content>. <abbrev xmlns:xlink="http://www.w3.org/1999/xlink" content-type="institution" xlink:title="California Academy of Science, Invertebrate Zoology, San Francisco, USA" xlink:type="simple">CASIZ</abbrev> 103387, ethanol preserved, Boca del Tule to Arena Blanca, Baja California Sur, 30 m, W. Lee, J. Moran, J. McCosker, <named-content xmlns:xlink="http://www.w3.org/1999/xlink" content-type="date" xlink:type="simple">26–27 April 1976</named-content>; <abbrev xmlns:xlink="http://www.w3.org/1999/xlink" content-type="institution" xlink:title="California Academy of Science, Invertebrate Zoology, San Francisco, USA" xlink:type="simple">CASIZ</abbrev> 100843, ethanol preserved, Roca Alejos, Baja California Sur, 18–33, Robert Van Syoc, Cordell Expeditions, <named-content xmlns:xlink="http://www.w3.org/1999/xlink" content-type="date" xlink:type="simple">5 November 1990</named-content>. <named-content xmlns:xlink="http://www.w3.org/1999/xlink" content-type="dwc:institutional_code" xlink:type="simple">STRI</named-content> 1124, 1130B, 1151, ethanol preserved, La Blanca, Oaxaca, 46–48 m, R. Abeytia, <named-content xmlns:xlink="http://www.w3.org/1999/xlink" content-type="date" xlink:type="simple">23 August 2004</named-content>. PANAMÁ: <named-content xmlns:xlink="http://www.w3.org/1999/xlink" content-type="dwc:institutional_code" xlink:type="simple">STRI</named-content> 405, Seca Grande Island, 20 m, H. Guzman, <named-content xmlns:xlink="http://www.w3.org/1999/xlink" content-type="date" xlink:type="simple">26 August 2002</named-content>; <named-content xmlns:xlink="http://www.w3.org/1999/xlink" content-type="dwc:institutional_code" xlink:type="simple">STRI</named-content> 534, Bajo Bolano, 25 m, H. Guzman, <named-content xmlns:xlink="http://www.w3.org/1999/xlink" content-type="date" xlink:type="simple">16 April 2003</named-content>; <named-content xmlns:xlink="http://www.w3.org/1999/xlink" content-type="dwc:institutional_code" xlink:type="simple">STRI</named-content> 572, ethanol preserved, Viudas Island, 10–20 m, H. Guzman, <named-content xmlns:xlink="http://www.w3.org/1999/xlink" content-type="date" xlink:type="simple">18 April 2003</named-content>; <named-content xmlns:xlink="http://www.w3.org/1999/xlink" content-type="dwc:institutional_code" xlink:type="simple">STRI</named-content> 836, San Telmo Island, 27 m, H. Guzman, <named-content xmlns:xlink="http://www.w3.org/1999/xlink" content-type="date" xlink:type="simple">7 April 2004</named-content>; <named-content xmlns:xlink="http://www.w3.org/1999/xlink" content-type="dwc:institutional_code" xlink:type="simple">STRI</named-content> 848, Sur Pacheca, 2 m, H. Guzman, <named-content xmlns:xlink="http://www.w3.org/1999/xlink" content-type="date" xlink:type="simple">20 April 2004</named-content>; <named-content xmlns:xlink="http://www.w3.org/1999/xlink" content-type="dwc:institutional_code" xlink:type="simple">STRI</named-content> 865, Achotines, 3–10 m, H. Guzman, <named-content xmlns:xlink="http://www.w3.org/1999/xlink" content-type="date" xlink:type="simple">5 May 2004</named-content>; <named-content xmlns:xlink="http://www.w3.org/1999/xlink" content-type="dwc:institutional_code" xlink:type="simple">STRI</named-content> 879, Pearl Island, H. Guzman; <named-content xmlns:xlink="http://www.w3.org/1999/xlink" content-type="dwc:institutional_code" xlink:type="simple">STRI</named-content> 888, Pearl Island, 25 m, H. Guzman, <named-content xmlns:xlink="http://www.w3.org/1999/xlink" content-type="date" xlink:type="simple">15 August 2004</named-content>; <named-content xmlns:xlink="http://www.w3.org/1999/xlink" content-type="dwc:institutional_code" xlink:type="simple">STRI</named-content> 892, Pearl Island, H. Guzman, <named-content xmlns:xlink="http://www.w3.org/1999/xlink" content-type="date" xlink:type="simple">15 August 2004</named-content>; <named-content xmlns:xlink="http://www.w3.org/1999/xlink" content-type="dwc:institutional_code" xlink:type="simple">STRI</named-content> 942, Pearl Island, 3–20 m, H. Guzman, <named-content xmlns:xlink="http://www.w3.org/1999/xlink" content-type="date" xlink:type="simple">23 September 2004</named-content>. <named-content xmlns:xlink="http://www.w3.org/1999/xlink" content-type="dwc:institutional_code" xlink:type="simple">USNM</named-content> 34063, dry, Gulf of Panamá, L.C. Cash, no more data. PERÚ: CZA 230, dry, Foca Island, 12–15m, Y. Hooker, <named-content xmlns:xlink="http://www.w3.org/1999/xlink" content-type="date" xlink:type="simple">14 June 2009</named-content>; CZA 255; 293, dry, Punta Sal, 12–15m, Y. Hooker, <named-content xmlns:xlink="http://www.w3.org/1999/xlink" content-type="date" xlink:type="simple">2 July 2011</named-content>.</p></tp:treatment-sec><ref-list><ref id="B32"><mixed-citation xmlns:xlink="http://www.w3.org/1999/xlink" xlink:type="simple">
          <person-group><name name-style="western"><surname>Kükenthal</surname><given-names>W</given-names></name></person-group> (<year>1919</year>) <article-title><tp:taxon-name><tp:taxon-name-part taxon-name-part-type="suborder">Gorgonaria</tp:taxon-name-part></tp:taxon-name>.</article-title> <source>Wissenschaftliche Ergebnisse der deutsche Tiefsee-Expeditionen “<italic><tp:taxon-name><tp:taxon-name-part taxon-name-part-type="genus">Valdivia</tp:taxon-name-part></tp:taxon-name></italic>” 1898–99</source> <volume>13</volume>(<issue>2</issue>): <fpage>1</fpage>–<lpage>946</lpage>.</mixed-citation></ref><ref id="B34"><mixed-citation xmlns:xlink="http://www.w3.org/1999/xlink" xlink:type="simple">
          <person-group><name name-style="western"><surname>Kükenthal</surname><given-names>W</given-names></name></person-group> (<year>1924</year>) <source><tp:taxon-name><tp:taxon-name-part taxon-name-part-type="suborder">Gorgonaria</tp:taxon-name-part></tp:taxon-name>. Das Tierreich</source>, <volume>Vol. 47</volume>. <publisher-name>Walter de Gruyter and Company</publisher-name>, <publisher-loc>Berlin</publisher-loc>, und <publisher-loc>Leipzig</publisher-loc>, <size units="page">478 pp</size>.</mixed-citation></ref><ref id="B28"><mixed-citation xmlns:xlink="http://www.w3.org/1999/xlink" xlink:type="simple">
          <person-group><name name-style="western"><surname>Harden</surname><given-names>DG</given-names></name></person-group> (<year>1979</year>) <source>Intuitive and Numerical Classification of East Pacific <tp:taxon-name><tp:taxon-name-part taxon-name-part-type="order">Gorgonacea</tp:taxon-name-part></tp:taxon-name> (<tp:taxon-name><tp:taxon-name-part taxon-name-part-type="subclass">Octocorallia</tp:taxon-name-part></tp:taxon-name>)</source>. <comment>PhD thesis</comment>, <publisher-name>Illinois State University</publisher-name>, <publisher-loc>Illinois, USA</publisher-loc>.</mixed-citation></ref><ref id="B27"><mixed-citation xmlns:xlink="http://www.w3.org/1999/xlink" xlink:type="simple">
          <person-group><name name-style="western"><surname>Hardee</surname><given-names>M</given-names></name><name name-style="western"><surname>Wicksten</surname><given-names>MK</given-names></name></person-group> (<year>1996</year>) <article-title>Redescription and taxonomic comparison of three eastern Pacific species of <italic><tp:taxon-name><tp:taxon-name-part taxon-name-part-type="genus">Muricea</tp:taxon-name-part></tp:taxon-name></italic> (<tp:taxon-name><tp:taxon-name-part taxon-name-part-type="phylum">Cnidaria</tp:taxon-name-part></tp:taxon-name>: <tp:taxon-name><tp:taxon-name-part taxon-name-part-type="class">Anthozoa</tp:taxon-name-part></tp:taxon-name>).</article-title> <source>Bulletin of the Southern California Academy of Sciences</source> <volume>95</volume>(<issue>3</issue>): <fpage>127</fpage>–<lpage>140</lpage>.</mixed-citation></ref><ref id="B45"><mixed-citation xmlns:xlink="http://www.w3.org/1999/xlink" xlink:type="simple">
          <person-group><name name-style="western"><surname>Stiasny</surname><given-names>G</given-names></name></person-group> (<year>1943</year>) <article-title><tp:taxon-name><tp:taxon-name-part taxon-name-part-type="suborder">Gorgonaria</tp:taxon-name-part></tp:taxon-name> von Panamá.</article-title> <source>Aus der Sammlung Dr. Th. Mortensen, Zoologisk Museum, Kopenhagen Videnskavelige Meddelelser fra den naturhistoriske Forening i Kovenhavn for Aarene</source> <volume>107</volume>: <fpage>59</fpage>–<lpage>103</lpage>.</mixed-citation></ref><ref id="B29"><mixed-citation xmlns:xlink="http://www.w3.org/1999/xlink" xlink:type="simple">
          <person-group><name name-style="western"><surname>Hickman</surname><given-names>CP</given-names></name></person-group> (<year>2008</year>) <source>A field guide to corals and other radiates of Galápagos.</source> <publisher-name>Sugar Spring Press</publisher-name>, <publisher-loc>Lexington Virginia-USA</publisher-loc>, <size units="page">162 pp</size>.</mixed-citation></ref><ref id="B13"><mixed-citation xmlns:xlink="http://www.w3.org/1999/xlink" xlink:type="simple">
          <person-group><name name-style="western"><surname>Breedy</surname><given-names>O</given-names></name><name name-style="western"><surname>Guzman</surname><given-names>HM</given-names></name><name name-style="western"><surname>Vargas</surname><given-names>S</given-names></name></person-group> (<year>2009</year>) <article-title>A revision of the genus <italic><tp:taxon-name><tp:taxon-name-part taxon-name-part-type="genus">Eugorgia</tp:taxon-name-part></tp:taxon-name></italic> Verrill, 1868 (<tp:taxon-name><tp:taxon-name-part taxon-name-part-type="phylum">Coelenterata</tp:taxon-name-part></tp:taxon-name>: <tp:taxon-name><tp:taxon-name-part taxon-name-part-type="subclass">Octocorallia</tp:taxon-name-part></tp:taxon-name>: <tp:taxon-name><tp:taxon-name-part taxon-name-part-type="family">Gorgoniidae</tp:taxon-name-part></tp:taxon-name>).</article-title> <source>Zootaxa</source> <volume>2151</volume>: <fpage>1</fpage>–<lpage>46</lpage>.</mixed-citation></ref><ref id="B54"><mixed-citation xmlns:xlink="http://www.w3.org/1999/xlink" xlink:type="simple">
          <person-group><name name-style="western"><surname>Verrill</surname><given-names>AE</given-names></name></person-group> (<year>1869</year>) <article-title>Notes on <tp:taxon-name><tp:taxon-name-part taxon-name-part-type="subkingdom">Radiata</tp:taxon-name-part></tp:taxon-name> in the Museum of Yale College, Number 6: Review of the corals and polyps of the West Coast of America.</article-title> <source>Transactions of the Connecticut Academy of Arts and Sciences</source> (<edition>Second Edition</edition>) <volume>1</volume>: <fpage>418</fpage>–<lpage>518</lpage>.</mixed-citation></ref><ref id="B30"><mixed-citation xmlns:xlink="http://www.w3.org/1999/xlink" xlink:type="simple">
          <person-group><name name-style="western"><surname>Hickson</surname><given-names>SJ</given-names></name></person-group> (<year>1928</year>) <article-title>Papers from Dr. Th. Mortensen’s Pacific Expedition 1914–16. XLVII. The <tp:taxon-name><tp:taxon-name-part taxon-name-part-type="order">Gorgonacea</tp:taxon-name-part></tp:taxon-name> of Panama Bay together with a description of one species from the Galápagos Islands and one from Trinidad.</article-title> <source>Videnskabelige Meddelelser Fra Dansk Naturhistorisk Forening</source> <volume>85</volume>: <fpage>325</fpage>–<lpage>422</lpage>.</mixed-citation></ref></ref-list></tp:taxon-treatment>
