# Supplementary material for: A revision of the genus Muricea Lamouroux, 1821 (Anthozoa, Octocorallia) in the eastern Pacific. Part II
Source: Zookeys. 2016 Apr 14;(581):1–69. doi: 10.3897/zookeys.581.7910 (PMC4857041; doi:10.3897/zookeys.581.7910)
Supplement: XML Treatment for Muricea formosa [file zookeys.581.7910-treatment3.xml]

<!DOCTYPE tp:taxon-treatment
  PUBLIC "-//TaxonX//DTD Taxonomic Treatment Publishing DTD v0 20100105//EN" "tax-treatment-NSO.dtd">
<tp:taxon-treatment xmlns:tp="http://www.plazi.org/taxpub"><tp:treatment-meta><kwd-group><label>Taxon classification</label><kwd><named-content content-type="kingdom">Animalia</named-content></kwd><kwd><named-content content-type="order">Alcyonacea</named-content></kwd><kwd><named-content content-type="family">Plexauridae</named-content></kwd></kwd-group><mixed-citation publication-type="journal"><person-group><name><surname>Breedy</surname><given-names>Odalisca</given-names></name><name><surname>Guzman</surname><given-names>Hector M.</given-names></name></person-group><article-title>A revision of the genus <italic><tp:taxon-name><tp:taxon-name-part taxon-name-part-type="genus">Muricea</tp:taxon-name-part></tp:taxon-name></italic> Lamouroux, 1821 (<tp:taxon-name><tp:taxon-name-part taxon-name-part-type="class">Anthozoa</tp:taxon-name-part></tp:taxon-name>, <tp:taxon-name><tp:taxon-name-part taxon-name-part-type="subclass">Octocorallia</tp:taxon-name-part></tp:taxon-name>) in the eastern Pacific. Part II</article-title><source>Zookeys</source><day>14</day><month>4</month><year>2016</year><volume>2016</volume><issue>581</issue><fpage>1</fpage><lpage>69</lpage><pub-id pub-id-type="doi">10.3897/zookeys.581.7910</pub-id></mixed-citation></tp:treatment-meta><tp:nomenclature><tp:taxon-name>
              <tp:taxon-name-part taxon-name-part-type="genus">Muricea</tp:taxon-name-part>
              <tp:taxon-name-part taxon-name-part-type="species">formosa</tp:taxon-name-part>
            </tp:taxon-name><tp:taxon-authority>Verrill, 1869</tp:taxon-authority><xref ref-type="fig" rid="F5">Figures 5</xref><xref ref-type="fig" rid="F6">, 6</xref><xref ref-type="fig" rid="F7">, 7</xref><!--PageBreak--><tp:nomenclature-citation-list><tp:nomenclature-citation><tp:taxon-name><tp:taxon-name-part taxon-name-part-type="genus">Muricea</tp:taxon-name-part> <tp:taxon-name-part taxon-name-part-type="species">formosa</tp:taxon-name-part></tp:taxon-name><comment> Verrill, 1869: 434–436; <xref ref-type="bibr" rid="B32">Kükenthal 1919</xref>: 752; <xref ref-type="bibr" rid="B34">Kükenthal 1924</xref>: 143; <xref ref-type="bibr" rid="B28">Harden 1979</xref>: 146.</comment></tp:nomenclature-citation></tp:nomenclature-citation-list></tp:nomenclature><tp:treatment-sec sec-type="material"><title>Material.</title><p>
              <named-content xmlns:xlink="http://www.w3.org/1999/xlink" content-type="dwc:typeStatus" xlink:type="simple">Holotype</named-content>. <named-content xmlns:xlink="http://www.w3.org/1999/xlink" content-type="dwc:institutional_code" xlink:type="simple">YPM</named-content> 1621a, ethanol preserved, Zorritos, Tumbes Department, Perú, 5 m, F.H. Bradley, 1866–1867. Schyzotypes. PERÚ: <named-content xmlns:xlink="http://www.w3.org/1999/xlink" content-type="dwc:institutional_code" xlink:type="simple">MCZ</named-content> 35945, 3 dry fragments, <named-content xmlns:xlink="http://www.w3.org/1999/xlink" content-type="dwc:institutional_code" xlink:type="simple">YPM</named-content> 1621b, ethanol preserved fragment, Zorritos, 5 m, F.H. Bradley, 1866–1867.</p></tp:treatment-sec><tp:treatment-sec sec-type="Description"><title>Description.</title><p>The holotype is a 10 cm long and 6 cm wide colony, branching lateral, in one plane and irregularly dichotomous (Fig. <xref ref-type="fig" rid="F5">5A</xref>). It arises from a conical holdfast about 100 mm tall and about the same in diameter. Two main branches bifurcate from a short stem, 7.5 mm in diameter, producing secondary branches that subdivide again at distances of 5–50 mm apart. The branches split at angles of 45° to 90°. The branches are 6–9 mm in diameter and little tapered toward the tips. The unbranched terminal ends are up to 28 mm long. The calyces are all around the branches, close together, not imbricate (Fig. <xref ref-type="fig" rid="F5">5B</xref>). They are elongated, sub-conical, projecting perpendicular to the branches, and directed upwards at smaller angles at the upper branches. The calyces reach up to 3 mm long with projecting spiny borders. The sclerites are all whitish to colourless (Fig. <xref ref-type="fig" rid="F5">5C</xref>). The outer coenenchyme and calycular sclerites are elongated with both ends sharp or with one end sharp and the other truncated or forked. They are unilateral spinous spindles, 0.33–1.5 mm long and 0.14–0.25 mm wide (Fig. <xref ref-type="fig" rid="F6">6A</xref>), the inner side with numerous small warts and the outer side with short spines. The spindles bordering the calyx are prickly spindles and modified leaf spindles, 0.3–0.475 mm long and 0.04–0.1 mm wide, with lateral or terminal spiny processes (Fig. <xref ref-type="fig" rid="F6">6B</xref>) that project beyond the calyx border, and elongated warty spindles, 0.41–0.7 mm long and <!--PageBreak-->0.075–0.1 mm wide (Fig. <xref ref-type="fig" rid="F6">6C</xref>). The axial sheath is mostly composed of tuberculate, irregular spindles, 0.195–0.25 mm long and 0.084–0.13 mm wide (Fig. <xref ref-type="fig" rid="F6">6D</xref>). Anthocodial sclerites 0.086–0.175 mm long and 0.034–0.075 mm wide (Fig. <xref ref-type="fig" rid="F6">6E</xref>).</p><fig id="F5" position="float" orientation="portrait"><label>Figure 5.</label><caption><p>
          <italic><tp:taxon-name><tp:taxon-name-part taxon-name-part-type="genus">Muricea</tp:taxon-name-part> <tp:taxon-name-part taxon-name-part-type="species">formosa</tp:taxon-name-part></tp:taxon-name></italic> Verrill, 1869 <named-content xmlns:xlink="http://www.w3.org/1999/xlink" content-type="dwc:institutional_code" xlink:type="simple">YPM</named-content> 1574c. <bold>A</bold> Colony <bold>B</bold> Detail of branches <bold>C</bold> Sclerites, light micrographs.</p></caption><graphic xmlns:xlink="http://www.w3.org/1999/xlink" xlink:href="zookeys-581-001-g005.jpg" position="float" orientation="portrait" xlink:type="simple" id="oo_84945.jpg"/></fig><fig id="F6" position="float" orientation="portrait"><label>Figure 6.</label><caption><p>
          <italic><tp:taxon-name><tp:taxon-name-part taxon-name-part-type="genus">Muricea</tp:taxon-name-part> <tp:taxon-name-part taxon-name-part-type="species">formosa</tp:taxon-name-part></tp:taxon-name></italic> Verrill, 1869 <named-content xmlns:xlink="http://www.w3.org/1999/xlink" content-type="dwc:institutional_code" xlink:type="simple">YPM</named-content> 1574c. <bold>A–C</bold> Calycular and coenenchymal sclerites <bold>D</bold> Axial sheath sclerites <bold>E</bold> Anthocodial sclerites.</p></caption><graphic xmlns:xlink="http://www.w3.org/1999/xlink" xlink:href="zookeys-581-001-g006.jpg" position="float" orientation="portrait" xlink:type="simple" id="oo_84946.jpg"/></fig><p>Colour of the colony is white.</p></tp:treatment-sec><tp:treatment-sec sec-type="Habitat and variability"><title>Habitat and variability.</title><p>The species has been found living on rocky bottoms, caves and outcrops at 10–13 m in depth. The colonies are mostly growing in one plane, but in some cases they extend in two or three planes (Y. Hooker pers. comm.) (Fig. <xref ref-type="fig" rid="F7">7A</xref>). The examined colonies are bushy, mostly with lateral and irregular branching subdividing up to 10 times. Some branch anastomosis occurs. Colonies reach up to 25 cm long by 21 cm wide and bifurcate up to 10 times, diameter of branches reaches up to 10 mm. Sclerites are as in the holotype. The colonies are infested with a polychaete species that perforates the axes, and are also colonised in some branches by small cirripedia.</p><fig id="F7" position="float" orientation="portrait"><label>Figure 7.</label><caption><p>
          <italic><tp:taxon-name><tp:taxon-name-part taxon-name-part-type="genus">Muricea</tp:taxon-name-part> <tp:taxon-name-part taxon-name-part-type="species">formosa</tp:taxon-name-part></tp:taxon-name></italic> Verrill, 1869. <italic>In situ</italic> colonies, Canoas de Punta Sal, Perú. Photograph: Yuri Hooker.</p></caption><graphic xmlns:xlink="http://www.w3.org/1999/xlink" xlink:href="zookeys-581-001-g007.jpg" position="float" orientation="portrait" xlink:type="simple" id="oo_84947.jpg"/></fig></tp:treatment-sec><tp:treatment-sec sec-type="Distribution"><title>Distribution.</title><p>Reported from Las Ánimas Islet, Gulf of California by <xref ref-type="bibr" rid="B28">Harden (1979)</xref> and Canoas de Punta Sal, Perú (Y. Hooker pers. comm.), and Mazatlán, México (J.L. Carballo pers. comm.). Type locality, Zorritos, Perú.</p></tp:treatment-sec><tp:treatment-sec sec-type="Remarks"><title>Remarks.</title><p>
              <xref ref-type="bibr" rid="B54">Verrill (1869)</xref> described this species with a single specimen that was infested by a parasitic worm; this is consistent with the <named-content xmlns:xlink="http://www.w3.org/1999/xlink" content-type="dwc:institutional_code" xlink:type="simple">YPM</named-content> 1621a specimen (Fig. <xref ref-type="fig" rid="F7">7A</xref>). All the recently collected material from Perú by Y. Hooker (2011–2012) is also hosting <!--PageBreak-->the same polychaete (Fig. <xref ref-type="fig" rid="F7">7A–B</xref>). We examined two small specimens from México that also show the tunnels and axial projections made by the worm.</p></tp:treatment-sec><tp:treatment-sec sec-type="material"><title>Other material revised.</title><p>MÉXICO. M 18, dry, Punta Tiburón, Kino Bay, Sonora, 5.5 m, J.L. Carballo, <named-content xmlns:xlink="http://www.w3.org/1999/xlink" content-type="date" xlink:type="simple">11 October 1999</named-content>. PERÚ. CZA 286, dry, Canoas de Punta Sal, 12 m, Y. Hooker, <named-content xmlns:xlink="http://www.w3.org/1999/xlink" content-type="date" xlink:type="simple">2 July 2011</named-content>. CZA 412–416, 419, 424, dry, Canoas de Punta Sal, 13 m, Y. Hooker, <named-content xmlns:xlink="http://www.w3.org/1999/xlink" content-type="date" xlink:type="simple">13 August 2012</named-content>. CZA 286, Canoas de Punta Sal, 13 m, Y. Hooker, <named-content xmlns:xlink="http://www.w3.org/1999/xlink" content-type="date" xlink:type="simple">2 July 2011</named-content>. CZA 417–418, 420–423, Cabo Blanco, Piura, Y. Hooker, <named-content xmlns:xlink="http://www.w3.org/1999/xlink" content-type="date" xlink:type="simple">13 August 2012</named-content>. CZA 425, dry, El Ñuro, Piura, 10 m, Y. Hooker, <named-content xmlns:xlink="http://www.w3.org/1999/xlink" content-type="date" xlink:type="simple">8 August 2012</named-content>.</p><!--PageBreak--></tp:treatment-sec><ref-list><ref id="B32"><mixed-citation xmlns:xlink="http://www.w3.org/1999/xlink" xlink:type="simple">
          <person-group><name name-style="western"><surname>Kükenthal</surname><given-names>W</given-names></name></person-group> (<year>1919</year>) <article-title><tp:taxon-name><tp:taxon-name-part taxon-name-part-type="suborder">Gorgonaria</tp:taxon-name-part></tp:taxon-name>.</article-title> <source>Wissenschaftliche Ergebnisse der deutsche Tiefsee-Expeditionen “<italic><tp:taxon-name><tp:taxon-name-part taxon-name-part-type="genus">Valdivia</tp:taxon-name-part></tp:taxon-name></italic>” 1898–99</source> <volume>13</volume>(<issue>2</issue>): <fpage>1</fpage>–<lpage>946</lpage>.</mixed-citation></ref><ref id="B34"><mixed-citation xmlns:xlink="http://www.w3.org/1999/xlink" xlink:type="simple">
          <person-group><name name-style="western"><surname>Kükenthal</surname><given-names>W</given-names></name></person-group> (<year>1924</year>) <source><tp:taxon-name><tp:taxon-name-part taxon-name-part-type="suborder">Gorgonaria</tp:taxon-name-part></tp:taxon-name>. Das Tierreich</source>, <volume>Vol. 47</volume>. <publisher-name>Walter de Gruyter and Company</publisher-name>, <publisher-loc>Berlin</publisher-loc>, und <publisher-loc>Leipzig</publisher-loc>, <size units="page">478 pp</size>.</mixed-citation></ref><ref id="B28"><mixed-citation xmlns:xlink="http://www.w3.org/1999/xlink" xlink:type="simple">
          <person-group><name name-style="western"><surname>Harden</surname><given-names>DG</given-names></name></person-group> (<year>1979</year>) <source>Intuitive and Numerical Classification of East Pacific <tp:taxon-name><tp:taxon-name-part taxon-name-part-type="order">Gorgonacea</tp:taxon-name-part></tp:taxon-name> (<tp:taxon-name><tp:taxon-name-part taxon-name-part-type="subclass">Octocorallia</tp:taxon-name-part></tp:taxon-name>)</source>. <comment>PhD thesis</comment>, <publisher-name>Illinois State University</publisher-name>, <publisher-loc>Illinois, USA</publisher-loc>.</mixed-citation></ref><ref id="B54"><mixed-citation xmlns:xlink="http://www.w3.org/1999/xlink" xlink:type="simple">
          <person-group><name name-style="western"><surname>Verrill</surname><given-names>AE</given-names></name></person-group> (<year>1869</year>) <article-title>Notes on <tp:taxon-name><tp:taxon-name-part taxon-name-part-type="subkingdom">Radiata</tp:taxon-name-part></tp:taxon-name> in the Museum of Yale College, Number 6: Review of the corals and polyps of the West Coast of America.</article-title> <source>Transactions of the Connecticut Academy of Arts and Sciences</source> (<edition>Second Edition</edition>) <volume>1</volume>: <fpage>418</fpage>–<lpage>518</lpage>.</mixed-citation></ref></ref-list></tp:taxon-treatment>
