# Supplementary material for: A revision of the genus Muricea Lamouroux, 1821 (Anthozoa, Octocorallia) in the eastern Pacific. Part II
Source: Zookeys. 2016 Apr 14;(581):1–69. doi: 10.3897/zookeys.581.7910 (PMC4857041; doi:10.3897/zookeys.581.7910)
Supplement: XML Treatment for Muricea echinata [file zookeys.581.7910-treatment5.xml]

<!DOCTYPE tp:taxon-treatment
  PUBLIC "-//TaxonX//DTD Taxonomic Treatment Publishing DTD v0 20100105//EN" "tax-treatment-NSO.dtd">
<tp:taxon-treatment xmlns:tp="http://www.plazi.org/taxpub"><tp:treatment-meta><kwd-group><label>Taxon classification</label><kwd><named-content content-type="kingdom">Animalia</named-content></kwd><kwd><named-content content-type="order">Alcyonacea</named-content></kwd><kwd><named-content content-type="family">Plexauridae</named-content></kwd></kwd-group><mixed-citation publication-type="journal"><person-group><name><surname>Breedy</surname><given-names>Odalisca</given-names></name><name><surname>Guzman</surname><given-names>Hector M.</given-names></name></person-group><article-title>A revision of the genus <italic><tp:taxon-name><tp:taxon-name-part taxon-name-part-type="genus">Muricea</tp:taxon-name-part></tp:taxon-name></italic> Lamouroux, 1821 (<tp:taxon-name><tp:taxon-name-part taxon-name-part-type="class">Anthozoa</tp:taxon-name-part></tp:taxon-name>, <tp:taxon-name><tp:taxon-name-part taxon-name-part-type="subclass">Octocorallia</tp:taxon-name-part></tp:taxon-name>) in the eastern Pacific. Part II</article-title><source>Zookeys</source><day>14</day><month>4</month><year>2016</year><volume>2016</volume><issue>581</issue><fpage>1</fpage><lpage>69</lpage><pub-id pub-id-type="doi">10.3897/zookeys.581.7910</pub-id></mixed-citation></tp:treatment-meta><tp:nomenclature><tp:taxon-name>
              <tp:taxon-name-part taxon-name-part-type="genus">Muricea</tp:taxon-name-part>
              <tp:taxon-name-part taxon-name-part-type="species">echinata</tp:taxon-name-part>
            </tp:taxon-name><tp:taxon-authority>Verrill, 1866</tp:taxon-authority><xref ref-type="fig" rid="F10">Figures 10</xref><xref ref-type="fig" rid="F11">, 11</xref><!--PageBreak--><tp:nomenclature-citation-list><tp:nomenclature-citation><tp:taxon-name><tp:taxon-name-part taxon-name-part-type="genus">Muricea</tp:taxon-name-part> <tp:taxon-name-part taxon-name-part-type="species">echinata</tp:taxon-name-part></tp:taxon-name><comment> Verrill, 1866: 328 (pars.); <xref ref-type="bibr" rid="B54">Verrill 1869</xref>: 426–427; <xref ref-type="bibr" rid="B32">Kükenthal 1919</xref>: 752; <xref ref-type="bibr" rid="B34">Kükenthal 1924</xref>: 143; <xref ref-type="bibr" rid="B30">Hickson 1928</xref>: 361–363.</comment></tp:nomenclature-citation><tp:nomenclature-citation><tp:taxon-name><tp:taxon-name-part taxon-name-part-type="genus">Muricea</tp:taxon-name-part> <tp:taxon-name-part taxon-name-part-type="species">echinata</tp:taxon-name-part> <tp:taxon-name-part taxon-name-part-type="infraspecific-rank">var.</tp:taxon-name-part> <tp:taxon-name-part taxon-name-part-type="variety">flabellum</tp:taxon-name-part></tp:taxon-name><comment> Verrill, 1869: 427–428; <xref ref-type="bibr" rid="B32">Kükenthal 1919</xref>: 752; <xref ref-type="bibr" rid="B34">Kükenthal 1924</xref>: 143.</comment></tp:nomenclature-citation><tp:nomenclature-citation><tp:taxon-name>
              <tp:taxon-name-part taxon-name-part-type="genus">Muricea</tp:taxon-name-part>
              <tp:taxon-name-part taxon-name-part-type="species">echinata</tp:taxon-name-part>
            </tp:taxon-name><comment>not <tp:taxon-name><tp:taxon-name-part taxon-name-part-type="genus">Eunicea</tp:taxon-name-part> <tp:taxon-name-part taxon-name-part-type="species">echinata</tp:taxon-name-part></tp:taxon-name> Valenciennes, 1855: 13 (nom. nud.); <xref ref-type="bibr" rid="B34">Kükenthal 1924</xref>: 123.</comment></tp:nomenclature-citation><tp:nomenclature-citation><tp:taxon-name>
              <tp:taxon-name-part taxon-name-part-type="genus">Muricea</tp:taxon-name-part>
              <tp:taxon-name-part taxon-name-part-type="species">echinata</tp:taxon-name-part>
            </tp:taxon-name><comment>not <tp:taxon-name><tp:taxon-name-part taxon-name-part-type="genus">Muricea</tp:taxon-name-part> <tp:taxon-name-part taxon-name-part-type="species">echinata</tp:taxon-name-part></tp:taxon-name> Milne Edwards &amp; Haime, 1857: 143</comment></tp:nomenclature-citation></tp:nomenclature-citation-list></tp:nomenclature><tp:treatment-sec sec-type="material"><title>Material.</title><p>
              <named-content xmlns:xlink="http://www.w3.org/1999/xlink" content-type="dwc:typeStatus" xlink:type="simple">Lectotype</named-content>: YPM1565d, dry, Pearl Islands, Panamá, F.H. Bradley, 1866.</p><p>
              <named-content xmlns:xlink="http://www.w3.org/1999/xlink" content-type="dwc:typeStatus" xlink:type="simple">Paralectotypes</named-content>: PANAMÁ: <named-content xmlns:xlink="http://www.w3.org/1999/xlink" content-type="dwc:institutional_code" xlink:type="simple">MCZ</named-content> 67511, <named-content xmlns:xlink="http://www.w3.org/1999/xlink" content-type="dwc:institutional_code" xlink:type="simple">YPM</named-content> 560 a-f, <named-content xmlns:xlink="http://www.w3.org/1999/xlink" content-type="dwc:institutional_code" xlink:type="simple">YPM</named-content> 1565a,c-h, dry, Pearl Islands, F.H. Bradley, 1866.</p><!--PageBreak--></tp:treatment-sec><tp:treatment-sec sec-type="Description"><title>Description.</title><p>The lectotype is a colony 8.5 cm long and 7 cm wide, branching lateral and irregular and spreading in almost one plane (Fig. <xref ref-type="fig" rid="F10">10A</xref>). The main stem is 15 mm tall and 8 mm in diameter, it subdivides in three secondary branches, 5–7 mm in diameter, and then subdivides up to 6 times in an irregular manner producing subordinate branches, no more than 15 mm apart, at angles 35°–90°. These branches are of the same diameter, or thinner at the base and little thicker toward the tips, which are wide and clavate. The secondary branches are mostly crooked and curved upwards. About 1 cm oval portion of the holdfast remains. No anastomosis occurs. Unbranched terminal ends are 5–7 mm in diameter and 6–30 mm long. Axes are amber at the tips and darker at the base. Calyces are all around the branches, around 0.5 mm apart, not <!--PageBreak-->imbricate (Fig. <xref ref-type="fig" rid="F10">10B</xref>). They are prominent, up to 3 mm long, and 1–2 mm wide at the base, covered with large spindles with sharp ends, some of them project from the outer side (abaxial) elongating the lower border. The calyx size and spacing vary from the larger branches to the thinner, being larger and acute, and closer arranged at the upper branches and shorter and more distant at the lower or main branches. Polyps are small, on the upper (adaxial) side of the calyces. Coenenchyme is thin, outer coenenchyme is composed basically by the calyx sclerites, they are orange and light brown, the larger are darker (Fig. <xref ref-type="fig" rid="F10">10C–D</xref>). The outer coenenchymal and calycular spindles are of diverse shapes, unilateral spinous, spinulose on the outer surface and tuberculate on the inner, with conspicuous forms with bifurcated ends or cuspidate prolongations. These spindles are 1.55–2.4 mm long and 0.20–0.32 mm wide (Fig. <xref ref-type="fig" rid="F11">11A</xref>). Furthermore modified prickly-spindles are present, 0.35–0.6 mm long and 0.1–0.22 mm wide, with lateral thorny processes (Fig. <xref ref-type="fig" rid="F11">11B</xref>) and some with bifurcated ends. The axial sheath is composed of small, light brown warty spindles, 0.3–0.53 mm long and 0.09–0.13 mm wide (Figs <xref ref-type="fig" rid="F10">10D</xref>, <xref ref-type="fig" rid="F11">11C</xref>). Anthocodial sclerites are light brown rods and whitish-<!--PageBreak-->branched spindles (Fig. <xref ref-type="fig" rid="F11">11D</xref>), 0.07–0.2 mm long and 0.025–0.05 mm wide. They are longitudinally arranged at the base of the tentacles.</p><fig id="F10" position="float" orientation="portrait"><label>Figure 10.</label><caption><p>
          <italic><tp:taxon-name><tp:taxon-name-part taxon-name-part-type="genus">Muricea</tp:taxon-name-part> <tp:taxon-name-part taxon-name-part-type="species">echinata</tp:taxon-name-part></tp:taxon-name></italic> Verrill, 1866. <named-content xmlns:xlink="http://www.w3.org/1999/xlink" content-type="dwc:institutional_code" xlink:type="simple">YPM</named-content> 1565d. <bold>A</bold> Colony <bold>B</bold> Detail of branches <bold>C–D</bold> Sclerites, light micrographs.</p></caption><graphic xmlns:xlink="http://www.w3.org/1999/xlink" xlink:href="zookeys-581-001-g010.jpg" position="float" orientation="portrait" xlink:type="simple" id="oo_84950.jpg"/></fig><fig id="F11" position="float" orientation="portrait"><label>Figure 11.</label><caption><p>
          <italic><tp:taxon-name><tp:taxon-name-part taxon-name-part-type="genus">Muricea</tp:taxon-name-part> <tp:taxon-name-part taxon-name-part-type="species">echinata</tp:taxon-name-part></tp:taxon-name></italic> Verrill, 1866. <named-content xmlns:xlink="http://www.w3.org/1999/xlink" content-type="dwc:institutional_code" xlink:type="simple">YPM</named-content> 1565d. <bold>A–B</bold> Calycular and coenenchymal sclerites <bold>C</bold> Axial sheath sclerites <bold>D</bold> Anthocodial sclerites.</p></caption><graphic xmlns:xlink="http://www.w3.org/1999/xlink" xlink:href="zookeys-581-001-g011.jpg" position="float" orientation="portrait" xlink:type="simple" id="oo_84951.jpg"/></fig><p>Colour of the colony is reddish brown.</p></tp:treatment-sec><tp:treatment-sec sec-type="Variability"><title>Variability.</title><p>The examined colonies are up to 10 cm tall and up to 14 cm wide, branching irregular, spreading in almost one plane. Calyces can be up to 3.5 mm long. Colour of the colonies varies to a deeper orange hue.</p></tp:treatment-sec><tp:treatment-sec sec-type="Remarks"><title>Remarks.</title><p>
              <italic><tp:taxon-name><tp:taxon-name-part taxon-name-part-type="genus">Muricea</tp:taxon-name-part> <tp:taxon-name-part taxon-name-part-type="species">echinata</tp:taxon-name-part></tp:taxon-name></italic> was erroneously mentioned by <xref ref-type="bibr" rid="B51">Verrill (1866)</xref> as <italic><tp:taxon-name><tp:taxon-name-part taxon-name-part-type="genus">Muricea</tp:taxon-name-part> <tp:taxon-name-part taxon-name-part-type="species">echinata</tp:taxon-name-part></tp:taxon-name></italic> Valenciennes, 1855 (which was originally <italic><tp:taxon-name><tp:taxon-name-part taxon-name-part-type="genus">Eunicea</tp:taxon-name-part> <tp:taxon-name-part taxon-name-part-type="species">echinata</tp:taxon-name-part></tp:taxon-name></italic>), with a minimal description. Later <xref ref-type="bibr" rid="B54">Verrill (1869)</xref> re-described the species with specimens from Pearl Islands, Panamá. We searched for the <italic><tp:taxon-name><tp:taxon-name-part taxon-name-part-type="genus">Muricea</tp:taxon-name-part> <tp:taxon-name-part taxon-name-part-type="species">echinata</tp:taxon-name-part></tp:taxon-name></italic> type in the <named-content xmlns:xlink="http://www.w3.org/1999/xlink" content-type="dwc:institutional_code" xlink:type="simple">MNHN</named-content> where Valenciennes’ specimens are kept, and found two specimens labeled as <italic><tp:taxon-name><tp:taxon-name-part taxon-name-part-type="genus">Muricea</tp:taxon-name-part> <tp:taxon-name-part taxon-name-part-type="species">echinata</tp:taxon-name-part></tp:taxon-name></italic>: one, in the dry collection collected by Duchassaing in 1851 (that is the only information available), but only the wooden base of the specimen is left (S. Cairns pers. comm.); and the other collected by Agassiz in 1863, in the wet collection. None of these <!--PageBreak-->specimens could have been Valenciennes species because Duchassaing collections of <italic><tp:taxon-name><tp:taxon-name-part taxon-name-part-type="genus">Eunicea</tp:taxon-name-part></tp:taxon-name></italic> and <italic><tp:taxon-name><tp:taxon-name-part taxon-name-part-type="genus">Muricea</tp:taxon-name-part></tp:taxon-name></italic> species were from the Atlantic. Moreover, the wet specimen was collected after the species was named. Besides, there is no reference that could corroborate that Verrill analysed any of Valenciennes’ specimens. We conclude that <tp:taxon-name><tp:taxon-name-part taxon-name-part-type="genus">Eunicea</tp:taxon-name-part> (<tp:taxon-name-part taxon-name-part-type="subgenus">Muricea</tp:taxon-name-part>) <tp:taxon-name-part taxon-name-part-type="species">echinata</tp:taxon-name-part></tp:taxon-name> Valenciennes was a <italic>nomen nudum</italic> or an inexistent species. Consequently, Verrill was the author of the species, producing the first description. Many different specimens have been assigned to this species in museum collections because its status was not clearly defined. We designate the specimen <named-content xmlns:xlink="http://www.w3.org/1999/xlink" content-type="dwc:institutional_code" xlink:type="simple">YPM</named-content> 1565d as the lectotype to establish the taxonomic status of <italic><tp:taxon-name><tp:taxon-name-part taxon-name-part-type="genus">Muricea</tp:taxon-name-part> <tp:taxon-name-part taxon-name-part-type="species">echinata</tp:taxon-name-part></tp:taxon-name></italic>. <xref ref-type="bibr" rid="B54">Verrill (1869)</xref> described <tp:taxon-name><tp:taxon-name-part taxon-name-part-type="genus">Muricea</tp:taxon-name-part> <tp:taxon-name-part taxon-name-part-type="species">echinata</tp:taxon-name-part> <tp:taxon-name-part taxon-name-part-type="infraspecific-rank">var.</tp:taxon-name-part> <tp:taxon-name-part taxon-name-part-type="variety">flabellum</tp:taxon-name-part></tp:taxon-name> based on colonies with more branches, but in any other aspect this variety was consistent with the typical form. Therefore we consider it a synonym.</p></tp:treatment-sec><tp:treatment-sec sec-type="material"><title>Other material revised.</title><p>COSTA RICA: <named-content xmlns:xlink="http://www.w3.org/1999/xlink" content-type="dwc:institutional_code" xlink:type="simple">USNM</named-content> 44213, dry, Golfo de Nicoya, M Valerio, <named-content xmlns:xlink="http://www.w3.org/1999/xlink" content-type="date" xlink:type="simple">20 February 1931</named-content>. MÉXICO: <named-content xmlns:xlink="http://www.w3.org/1999/xlink" content-type="dwc:institutional_code" xlink:type="simple">USNM</named-content> 42132, dry, Baja California, La Paz Bay, AL Herrera, <named-content xmlns:xlink="http://www.w3.org/1999/xlink" content-type="date" xlink:type="simple">27 November 1919</named-content>; <named-content xmlns:xlink="http://www.w3.org/1999/xlink" content-type="dwc:institutional_code" xlink:type="simple">USNM</named-content> 57094, dry, Nayarit, West of Tepic, CR Orcutt, <named-content xmlns:xlink="http://www.w3.org/1999/xlink" content-type="date" xlink:type="simple">30 August 1922</named-content>. PANAMÁ: BM 1946.1.14.47; BM 1946.14.46; BM 30.6.17.17, dry, rock pools, low water mark, off Balboa, C. Crossland, 1914–1916. <named-content xmlns:xlink="http://www.w3.org/1999/xlink" content-type="dwc:institutional_code" xlink:type="simple">MNHN</named-content> no catalogue number, ethanol preserved, M. Agassiz, 1863.</p></tp:treatment-sec><ref-list><ref id="B54"><mixed-citation xmlns:xlink="http://www.w3.org/1999/xlink" xlink:type="simple">
          <person-group><name name-style="western"><surname>Verrill</surname><given-names>AE</given-names></name></person-group> (<year>1869</year>) <article-title>Notes on <tp:taxon-name><tp:taxon-name-part taxon-name-part-type="subkingdom">Radiata</tp:taxon-name-part></tp:taxon-name> in the Museum of Yale College, Number 6: Review of the corals and polyps of the West Coast of America.</article-title> <source>Transactions of the Connecticut Academy of Arts and Sciences</source> (<edition>Second Edition</edition>) <volume>1</volume>: <fpage>418</fpage>–<lpage>518</lpage>.</mixed-citation></ref><ref id="B32"><mixed-citation xmlns:xlink="http://www.w3.org/1999/xlink" xlink:type="simple">
          <person-group><name name-style="western"><surname>Kükenthal</surname><given-names>W</given-names></name></person-group> (<year>1919</year>) <article-title><tp:taxon-name><tp:taxon-name-part taxon-name-part-type="suborder">Gorgonaria</tp:taxon-name-part></tp:taxon-name>.</article-title> <source>Wissenschaftliche Ergebnisse der deutsche Tiefsee-Expeditionen “<italic><tp:taxon-name><tp:taxon-name-part taxon-name-part-type="genus">Valdivia</tp:taxon-name-part></tp:taxon-name></italic>” 1898–99</source> <volume>13</volume>(<issue>2</issue>): <fpage>1</fpage>–<lpage>946</lpage>.</mixed-citation></ref><ref id="B34"><mixed-citation xmlns:xlink="http://www.w3.org/1999/xlink" xlink:type="simple">
          <person-group><name name-style="western"><surname>Kükenthal</surname><given-names>W</given-names></name></person-group> (<year>1924</year>) <source><tp:taxon-name><tp:taxon-name-part taxon-name-part-type="suborder">Gorgonaria</tp:taxon-name-part></tp:taxon-name>. Das Tierreich</source>, <volume>Vol. 47</volume>. <publisher-name>Walter de Gruyter and Company</publisher-name>, <publisher-loc>Berlin</publisher-loc>, und <publisher-loc>Leipzig</publisher-loc>, <size units="page">478 pp</size>.</mixed-citation></ref><ref id="B30"><mixed-citation xmlns:xlink="http://www.w3.org/1999/xlink" xlink:type="simple">
          <person-group><name name-style="western"><surname>Hickson</surname><given-names>SJ</given-names></name></person-group> (<year>1928</year>) <article-title>Papers from Dr. Th. Mortensen’s Pacific Expedition 1914–16. XLVII. The <tp:taxon-name><tp:taxon-name-part taxon-name-part-type="order">Gorgonacea</tp:taxon-name-part></tp:taxon-name> of Panama Bay together with a description of one species from the Galápagos Islands and one from Trinidad.</article-title> <source>Videnskabelige Meddelelser Fra Dansk Naturhistorisk Forening</source> <volume>85</volume>: <fpage>325</fpage>–<lpage>422</lpage>.</mixed-citation></ref><ref id="B51"><mixed-citation xmlns:xlink="http://www.w3.org/1999/xlink" xlink:type="simple">
          <person-group><name name-style="western"><surname>Verrill</surname><given-names>AE</given-names></name></person-group> (<year>1866</year>) <article-title>On the polyps and corals from Panama with descriptions of new species.</article-title> <source>Proceedings of the Boston Society of Natural History</source> <volume>10</volume>: <fpage>323</fpage>–<lpage>357</lpage>.</mixed-citation></ref></ref-list></tp:taxon-treatment>
