# Supplementary material for: A revision of the genus Muricea Lamouroux, 1821 (Anthozoa, Octocorallia) in the eastern Pacific. Part II
Source: Zookeys. 2016 Apr 14;(581):1–69. doi: 10.3897/zookeys.581.7910 (PMC4857041; doi:10.3897/zookeys.581.7910)
Supplement: XML Treatment for Muricea galapagensis [file zookeys.581.7910-treatment6.xml]

<!DOCTYPE tp:taxon-treatment
  PUBLIC "-//TaxonX//DTD Taxonomic Treatment Publishing DTD v0 20100105//EN" "tax-treatment-NSO.dtd">
<tp:taxon-treatment xmlns:tp="http://www.plazi.org/taxpub"><tp:treatment-meta><kwd-group><label>Taxon classification</label><kwd><named-content content-type="kingdom">Animalia</named-content></kwd><kwd><named-content content-type="order">Alcyonacea</named-content></kwd><kwd><named-content content-type="family">Plexauridae</named-content></kwd></kwd-group><mixed-citation publication-type="journal"><person-group><name><surname>Breedy</surname><given-names>Odalisca</given-names></name><name><surname>Guzman</surname><given-names>Hector M.</given-names></name></person-group><article-title>A revision of the genus <italic><tp:taxon-name><tp:taxon-name-part taxon-name-part-type="genus">Muricea</tp:taxon-name-part></tp:taxon-name></italic> Lamouroux, 1821 (<tp:taxon-name><tp:taxon-name-part taxon-name-part-type="class">Anthozoa</tp:taxon-name-part></tp:taxon-name>, <tp:taxon-name><tp:taxon-name-part taxon-name-part-type="subclass">Octocorallia</tp:taxon-name-part></tp:taxon-name>) in the eastern Pacific. Part II</article-title><source>Zookeys</source><day>14</day><month>4</month><year>2016</year><volume>2016</volume><issue>581</issue><fpage>1</fpage><lpage>69</lpage><pub-id pub-id-type="doi">10.3897/zookeys.581.7910</pub-id></mixed-citation></tp:treatment-meta><tp:nomenclature><tp:taxon-name>
              <tp:taxon-name-part taxon-name-part-type="genus">Muricea</tp:taxon-name-part>
              <tp:taxon-name-part taxon-name-part-type="species">galapagensis</tp:taxon-name-part>
            </tp:taxon-name><tp:taxon-authority>Deichmann, 1941</tp:taxon-authority><xref ref-type="fig" rid="F12">Figures 12</xref><xref ref-type="fig" rid="F13">, 13</xref><tp:nomenclature-citation-list><tp:nomenclature-citation><tp:taxon-name><tp:taxon-name-part taxon-name-part-type="genus">Muricea</tp:taxon-name-part> <tp:taxon-name-part taxon-name-part-type="uncertainty-rank">(?)</tp:taxon-name-part> <tp:taxon-name-part taxon-name-part-type="species">galapagensis</tp:taxon-name-part></tp:taxon-name><comment> Deichmann, 1941: 6–9; <xref ref-type="bibr" rid="B28">Harden 1979</xref>: 150–151.</comment></tp:nomenclature-citation></tp:nomenclature-citation-list></tp:nomenclature><tp:treatment-sec sec-type="material"><title>Material.</title><p>
              <named-content xmlns:xlink="http://www.w3.org/1999/xlink" content-type="dwc:typeStatus" xlink:type="simple">Holotype</named-content>. <named-content xmlns:xlink="http://www.w3.org/1999/xlink" content-type="dwc:institutional_code" xlink:type="simple">USNM</named-content> 43449, a colony and a fragment, Elizabeth Bay, Albemarle Island, Galapágos Islands, Ecuador, 91.4 m, W.L. Schmitt, Presidential Cruise, <named-content xmlns:xlink="http://www.w3.org/1999/xlink" content-type="date" xlink:type="simple">26 July 1938</named-content>.</p></tp:treatment-sec><tp:treatment-sec sec-type="Description"><title>Description.</title><p>The holotype is a 10 cm tall and about 5 mm wide colony, it has one broken branch and according to Deichmann’s illustration (<xref ref-type="bibr" rid="B19">1941</xref>: 7, Fig. 2) the colony was wider and openly branched. The stem, 1 cm long and 0.3 cm in diameter, is attached to a black coral fragment by a conical holdfast about 1 cm in diameter. The stem subdivides (the lower branches are stumps) producing few long secondary branches sparsely placed, 3.7–29 mm apart, diverging at angles 30°–90° and curved upwards. Branches are 1.6–3 mm in diameter all along their length, and bifurcate up to 4 times (Fig. <xref ref-type="fig" rid="F12">12A</xref>). Unbranched terminal ends reach up to 80 mm long. The axis is clear amber at the tips and darker at the base. The calyces are low shelf-like, spreading outward and at right angles, no more than 1 mm long, not close or imbricate (Fig. <xref ref-type="fig" rid="F12">12B–C</xref>). The lower border is composed of 3-6 projecting spindles and the adaxial border, when present, of smaller spindles in an indistinct rim. The coenenchyme is thin, composed of amber to light orange sclerites (Fig. <xref ref-type="fig" rid="F12">12D–E</xref>). The outer coenenchyme and the calyces are composed of large, usually curved, unilateral spinous spindles that project beyond the calyx borders (Fig. <xref ref-type="fig" rid="F13">13A–B</xref>). They are visible to the naked eye. The largest size of sclerites in the genus is found in this species. These spindles are of diverse shapes, with blunt, acute or bifurcated ends, 0.43–4.1 mm long and 0.12–0.75 mm wide (Fig. <xref ref-type="fig" rid="F13">13A</xref>). Furthermore, warty spindles and prickly spindles are present, 0.35–0.45 mm long and 0.075–0.11 mm wide (Fig. <xref ref-type="fig" rid="F13">13B</xref>). The axial sheath is composed of warty spindles, 0.17–0.30 mm long and 0.04–0.08 mm wide (Fig. <xref ref-type="fig" rid="F13">13D</xref>). The polyp apertures are covered by pale orange and whitish anthocodial rods and small prickly spindles that were probably transversely placed at the base of the tentacles (<xref ref-type="bibr" rid="B19">Deichmann 1941</xref>). These rods and spindles are 0.2–0.25 mm long and 0.04–0.06 mm wide (Fig. <xref ref-type="fig" rid="F13">13C</xref>).</p><fig id="F12" position="float" orientation="portrait"><label>Figure 12.</label><caption><p>
          <italic><tp:taxon-name><tp:taxon-name-part taxon-name-part-type="genus">Muricea</tp:taxon-name-part> <tp:taxon-name-part taxon-name-part-type="species">galapagensis</tp:taxon-name-part></tp:taxon-name></italic> Deichmann, 1941. <named-content xmlns:xlink="http://www.w3.org/1999/xlink" content-type="dwc:institutional_code" xlink:type="simple">USNM</named-content> 43449. <bold>A</bold> Colony <bold>B–C</bold> Detail of branches, photographs: Walter Larrimore <bold>D–E</bold> Sclerites, light micrographs.</p></caption><graphic xmlns:xlink="http://www.w3.org/1999/xlink" xlink:href="zookeys-581-001-g012.jpg" position="float" orientation="portrait" xlink:type="simple" id="oo_84952.jpg"/></fig><fig id="F13" position="float" orientation="portrait"><label>Figure 13.</label><caption><p>
          <italic><tp:taxon-name><tp:taxon-name-part taxon-name-part-type="genus">Muricea</tp:taxon-name-part> <tp:taxon-name-part taxon-name-part-type="species">galapagensis</tp:taxon-name-part></tp:taxon-name></italic> Deichmann, 1941. <named-content xmlns:xlink="http://www.w3.org/1999/xlink" content-type="dwc:institutional_code" xlink:type="simple">USNM</named-content> 43449. <bold>A–B</bold> Calycular and coenenchymal sclerites <bold>C</bold> Anthocodial sclerites <bold>D</bold> Axial sheath sclerites.</p></caption><graphic xmlns:xlink="http://www.w3.org/1999/xlink" xlink:href="zookeys-581-001-g013.jpg" position="float" orientation="portrait" xlink:type="simple" id="oo_84953.jpg"/></fig><p>The colony is light orange (Fig. <xref ref-type="fig" rid="F12">12A–B</xref>).</p></tp:treatment-sec><tp:treatment-sec sec-type="Distribution"><title>Distribution.</title><p>Reported only from the type locality, Elizabeth Bay, Albemarle Island, Galapágos Islands, Ecuador.</p></tp:treatment-sec><tp:treatment-sec sec-type="Remarks"><title>Remarks.</title><p>
              <xref ref-type="bibr" rid="B19">Deichmann (1941)</xref> described this species with a specimen attached to a colony of <italic><tp:taxon-name><tp:taxon-name-part taxon-name-part-type="genus">Antipathes</tp:taxon-name-part> <tp:taxon-name-part taxon-name-part-type="species">galapagensis</tp:taxon-name-part></tp:taxon-name></italic> Deichmann, 1941 that was pulled up with an anchor chain at the type locality. She reported another smaller and paler specimen in the <named-content xmlns:xlink="http://www.w3.org/1999/xlink" content-type="dwc:institutional_code" xlink:type="simple">MCZ</named-content> (96.6 m, <italic>Albatross</italic> Sta. 3405). The specimen <named-content xmlns:xlink="http://www.w3.org/1999/xlink" content-type="dwc:institutional_code" xlink:type="simple">USNM</named-content> 43449 represents the holotype.</p></tp:treatment-sec><ref-list><ref id="B28"><mixed-citation xmlns:xlink="http://www.w3.org/1999/xlink" xlink:type="simple">
          <person-group><name name-style="western"><surname>Harden</surname><given-names>DG</given-names></name></person-group> (<year>1979</year>) <source>Intuitive and Numerical Classification of East Pacific <tp:taxon-name><tp:taxon-name-part taxon-name-part-type="order">Gorgonacea</tp:taxon-name-part></tp:taxon-name> (<tp:taxon-name><tp:taxon-name-part taxon-name-part-type="subclass">Octocorallia</tp:taxon-name-part></tp:taxon-name>)</source>. <comment>PhD thesis</comment>, <publisher-name>Illinois State University</publisher-name>, <publisher-loc>Illinois, USA</publisher-loc>.</mixed-citation></ref><ref id="B19"><mixed-citation xmlns:xlink="http://www.w3.org/1999/xlink" xlink:type="simple">
          <person-group><name name-style="western"><surname>Deichmann</surname><given-names>E</given-names></name></person-group> (<year>1941</year>) <article-title>Coelenterates collected on the Presidential Cruise of 1938.</article-title> <source>Smithsonian Miscellaneous Collections</source> <volume>99</volume>, <issue>10</issue>, <fpage>1</fpage>–<lpage>17</lpage>.</mixed-citation></ref></ref-list></tp:taxon-treatment>
