# Supplementary material for: A revision of the genus Muricea Lamouroux, 1821 (Anthozoa, Octocorallia) in the eastern Pacific. Part II
Source: Zookeys. 2016 Apr 14;(581):1–69. doi: 10.3897/zookeys.581.7910 (PMC4857041; doi:10.3897/zookeys.581.7910)
Supplement: XML Treatment for Muricea plantaginea [file zookeys.581.7910-treatment7.xml]

<!DOCTYPE tp:taxon-treatment
  PUBLIC "-//TaxonX//DTD Taxonomic Treatment Publishing DTD v0 20100105//EN" "tax-treatment-NSO.dtd">
<tp:taxon-treatment xmlns:tp="http://www.plazi.org/taxpub"><tp:treatment-meta><kwd-group><label>Taxon classification</label><kwd><named-content content-type="kingdom">Animalia</named-content></kwd><kwd><named-content content-type="order">Alcyonacea</named-content></kwd><kwd><named-content content-type="family">Plexauridae</named-content></kwd></kwd-group><mixed-citation publication-type="journal"><person-group><name><surname>Breedy</surname><given-names>Odalisca</given-names></name><name><surname>Guzman</surname><given-names>Hector M.</given-names></name></person-group><article-title>A revision of the genus <italic><tp:taxon-name><tp:taxon-name-part taxon-name-part-type="genus">Muricea</tp:taxon-name-part></tp:taxon-name></italic> Lamouroux, 1821 (<tp:taxon-name><tp:taxon-name-part taxon-name-part-type="class">Anthozoa</tp:taxon-name-part></tp:taxon-name>, <tp:taxon-name><tp:taxon-name-part taxon-name-part-type="subclass">Octocorallia</tp:taxon-name-part></tp:taxon-name>) in the eastern Pacific. Part II</article-title><source>Zookeys</source><day>14</day><month>4</month><year>2016</year><volume>2016</volume><issue>581</issue><fpage>1</fpage><lpage>69</lpage><pub-id pub-id-type="doi">10.3897/zookeys.581.7910</pub-id></mixed-citation></tp:treatment-meta><tp:nomenclature><tp:taxon-name>
              <tp:taxon-name-part taxon-name-part-type="genus">Muricea</tp:taxon-name-part>
              <tp:taxon-name-part taxon-name-part-type="species">plantaginea</tp:taxon-name-part>
            </tp:taxon-name><tp:taxon-authority>(Valenciennes, 1846)</tp:taxon-authority><tp:taxon-status xmlns:xlink="http://www.w3.org/1999/xlink" xlink:type="simple">comb. n.</tp:taxon-status><xref ref-type="fig" rid="F14">Figures 14</xref><xref ref-type="fig" rid="F15">, 15</xref><xref ref-type="fig" rid="F16">, 16</xref><xref ref-type="fig" rid="F17">, 17</xref><xref ref-type="fig" rid="F18">, 18</xref><xref ref-type="fig" rid="F19">, 19</xref><!--PageBreak--><!--PageBreak--><tp:nomenclature-citation-list><tp:nomenclature-citation><tp:taxon-name><tp:taxon-name-part taxon-name-part-type="genus">Gorgonia</tp:taxon-name-part> <tp:taxon-name-part taxon-name-part-type="species">plantaginea</tp:taxon-name-part></tp:taxon-name><comment> Valenciennes, 1846: pl 15.</comment></tp:nomenclature-citation><tp:nomenclature-citation><tp:taxon-name>
              <tp:taxon-name-part taxon-name-part-type="genus">Muricea</tp:taxon-name-part>
              <tp:taxon-name-part taxon-name-part-type="species">plantaginea</tp:taxon-name-part>
            </tp:taxon-name><comment>not <tp:taxon-name><tp:taxon-name-part taxon-name-part-type="genus">Gorgonia</tp:taxon-name-part> <tp:taxon-name-part taxon-name-part-type="species">plantaginea</tp:taxon-name-part></tp:taxon-name> Lamarck, 1815: 163 (Antilles).</comment></tp:nomenclature-citation><tp:nomenclature-citation><tp:taxon-name>
              <tp:taxon-name-part taxon-name-part-type="genus">Muricea</tp:taxon-name-part>
              <tp:taxon-name-part taxon-name-part-type="species">plantaginea</tp:taxon-name-part>
            </tp:taxon-name><comment>not <tp:taxon-name><tp:taxon-name-part taxon-name-part-type="genus">Eunicea</tp:taxon-name-part> <tp:taxon-name-part taxon-name-part-type="species">plantaginea</tp:taxon-name-part></tp:taxon-name> Valenciennes, 1855: 13; <xref ref-type="bibr" rid="B38">Milne Edwards and Haime 1857</xref>: 151</comment></tp:nomenclature-citation><tp:nomenclature-citation><tp:taxon-name><tp:taxon-name-part taxon-name-part-type="genus">Eunicea</tp:taxon-name-part> <tp:taxon-name-part taxon-name-part-type="species">tabogensis</tp:taxon-name-part></tp:taxon-name><comment> Duchassaing &amp; Michelotti, 1864: 17.</comment></tp:nomenclature-citation><tp:nomenclature-citation><tp:taxon-name><tp:taxon-name-part taxon-name-part-type="genus">Muricea</tp:taxon-name-part> <tp:taxon-name-part taxon-name-part-type="species">appressa</tp:taxon-name-part></tp:taxon-name><comment> Verrill, 1864: 37; <xref ref-type="bibr" rid="B51">Verrill 1866</xref>: 329; 1868: 412; <xref ref-type="bibr" rid="B54">1869</xref>: 444–446; <xref ref-type="bibr" rid="B32">Kükenthal 1919</xref>: 752; <xref ref-type="bibr" rid="B34">Kükenthal 1924</xref>: 145; <xref ref-type="bibr" rid="B42">Riess 1929</xref>: 390–391; <xref ref-type="bibr" rid="B27">Hardee and Wicksten 1996</xref>: 132–136 (syn. n.).</comment></tp:nomenclature-citation><tp:nomenclature-citation><tp:taxon-name><tp:taxon-name-part taxon-name-part-type="genus">Muricea</tp:taxon-name-part> <tp:taxon-name-part taxon-name-part-type="species">appressa</tp:taxon-name-part> <tp:taxon-name-part taxon-name-part-type="infraspecific-rank">var.</tp:taxon-name-part> <tp:taxon-name-part taxon-name-part-type="variety">flavescens</tp:taxon-name-part></tp:taxon-name><comment> Verrill, 1869: 446; <xref ref-type="bibr" rid="B32">Kükenthal 1919</xref>: 752; <xref ref-type="bibr" rid="B34">Kükenthal 1924</xref>: 145 (syn. n.).</comment></tp:nomenclature-citation><tp:nomenclature-citation><tp:taxon-name><tp:taxon-name-part taxon-name-part-type="genus">Muricea</tp:taxon-name-part> <tp:taxon-name-part taxon-name-part-type="species">tenella</tp:taxon-name-part></tp:taxon-name><comment> Verrill, 1869: 446–448; <xref ref-type="bibr" rid="B32">Kükenthal 1919</xref>: 752; <xref ref-type="bibr" rid="B34">Kükenthal 1924</xref>: 145; <xref ref-type="bibr" rid="B30">Hickson 1928</xref>: 371–372; <xref ref-type="bibr" rid="B42">Riess 1929</xref>: 389–390; <xref ref-type="bibr" rid="B45">Stiasny 1943</xref>: 72–74; <xref ref-type="bibr" rid="B28">Harden 1979</xref>: 160 (syn. n.).</comment></tp:nomenclature-citation></tp:nomenclature-citation-list></tp:nomenclature><tp:treatment-sec sec-type="material"><title>Material.</title><p>
              <named-content xmlns:xlink="http://www.w3.org/1999/xlink" content-type="dwc:typeStatus" xlink:type="simple">Holotype</named-content>. <named-content xmlns:xlink="http://www.w3.org/1999/xlink" content-type="dwc:institutional_code" xlink:type="simple">MNHN</named-content> oct 0541, dry, Mazatlán, Mexico, Voyage sur la Frégate La Vénus, M.A. Du Petit Thouars, 1836–1839.</p></tp:treatment-sec><tp:treatment-sec sec-type="type material"><title>Other type material.</title><p>
              <italic><tp:taxon-name><tp:taxon-name-part taxon-name-part-type="genus">Muricea</tp:taxon-name-part> <tp:taxon-name-part taxon-name-part-type="species">appressa</tp:taxon-name-part></tp:taxon-name></italic>: <named-content xmlns:xlink="http://www.w3.org/1999/xlink" content-type="dwc:institutional_code" xlink:type="simple">MCZ</named-content> 381–384, 3950 (380), 3950A-B, ethanol preserved, Panamá, P.H. Sternberg, <named-content xmlns:xlink="http://www.w3.org/1999/xlink" content-type="date" xlink:type="simple">July 1863</named-content>. <named-content xmlns:xlink="http://www.w3.org/1999/xlink" content-type="dwc:institutional_code" xlink:type="simple">USNM</named-content> 33585, 33587, 44162, dry, Panamá, J.H. Sternberg, no more data found. <italic><tp:taxon-name><tp:taxon-name-part taxon-name-part-type="genus">Muricea</tp:taxon-name-part> <tp:taxon-name-part taxon-name-part-type="species">appressa</tp:taxon-name-part></tp:taxon-name> var. flabescens</italic>: <named-content xmlns:xlink="http://www.w3.org/1999/xlink" content-type="dwc:institutional_code" xlink:type="simple">YPM</named-content> 1616A, Zorritos, Perú, 5–9 m, F.H. Bradley, 1866–1867. <named-content xmlns:xlink="http://www.w3.org/1999/xlink" content-type="dwc:institutional_code" xlink:type="simple">MCZ</named-content> 705; <named-content xmlns:xlink="http://www.w3.org/1999/xlink" content-type="dwc:institutional_code" xlink:type="simple">YPM</named-content> 1179A-D, USNM1130760 (<named-content xmlns:xlink="http://www.w3.org/1999/xlink" content-type="dwc:institutional_code" xlink:type="simple">YPM</named-content> 1616), dry, Pearl Islands, Gulf of Panamá, F.H. Bradley, 1866–1867. <italic><tp:taxon-name><tp:taxon-name-part taxon-name-part-type="genus">Muricea</tp:taxon-name-part> <tp:taxon-name-part taxon-name-part-type="species">tenella</tp:taxon-name-part></tp:taxon-name></italic>: <named-content xmlns:xlink="http://www.w3.org/1999/xlink" content-type="dwc:institutional_code" xlink:type="simple">YPM</named-content> 1617A-B MCZ4978 (708), dry, Zorritos, Perú, F.H. Bradley, 1867. <named-content xmlns:xlink="http://www.w3.org/1999/xlink" content-type="dwc:institutional_code" xlink:type="simple">YPM</named-content> 1180B, dry, Pearl Islands, Panamá, F.H. Bradley, 1866. <named-content xmlns:xlink="http://www.w3.org/1999/xlink" content-type="dwc:institutional_code" xlink:type="simple">YPM</named-content> 1657, ethanol preserved, Pearl Islands, F.H. Bradley, 1866.</p></tp:treatment-sec><tp:treatment-sec sec-type="Description"><title>Description.</title><p>The holotype is a large, flabelliform colony 40 cm tall and 18 cm wide. The colony is in bad shape, the main branches are almost nude and branchlets are bent to the sides (Fig. <xref ref-type="fig" rid="F14">14B</xref>). However, from Valenciennes´ illustration (Fig. <xref ref-type="fig" rid="F14">14A</xref>) it is possible to tell the flabelliform original aspect. A thick, 4.32 cm main branch arises from an irregular holdfast 5.29 cm in diameter, then bifurcates 6 cm above the base, producing two secondary branches 10–12 mm in diameter. One secondary branch is broken and the other subdivides many times into 4–3 mm wide branches which subdivide in an irregular manner producing branchlets 2–3 mm in diameter. Branchlets closely placed, about 10–15 mm apart, mostly at angles of 30°–45°. Unbranched terminal ends are 10–20 mm long. Calyces are small, 0.7–1 mm long from the base to the tip, with elongated lower borders curved inwards. Calyces are numerous, very close together and imbricate, 10–20/cm around the branchlets and more crowded and smaller at the branches. Coenenchyme is thin. Calycular and coenenchymal sclerites are reddish-brown and amber (Fig. <xref ref-type="fig" rid="F14">14D–E</xref>). Coenenchymal and calycular sclerites are <!--PageBreak-->mostly reddish-brown leaf-like spindles, 0.22–1.0 mm long and 0.09–0.20 mm wide (Fig. <xref ref-type="fig" rid="F15">15A</xref>), and amber elongated warty spindles 0.24–0.53 mm long and 0.06–0.10 mm wide (Fig. <xref ref-type="fig" rid="F15">15B</xref>). The axial sheath is composed of spindles, with single or bifurcated ends and radiates, 0.10–0.3 mm long and 0.05–0.09 mm wide (Fig. <xref ref-type="fig" rid="F15">15C</xref>). Anthocodial sclerites are lobed and warty rods, 0.06–0.23 mm long and 0.02–0.05 mm wide (Fig. <xref ref-type="fig" rid="F15">15D</xref>).</p><fig id="F14" position="float" orientation="portrait"><label>Figure 14.</label><caption><p>
          <italic><tp:taxon-name><tp:taxon-name-part taxon-name-part-type="genus">Muricea</tp:taxon-name-part> <tp:taxon-name-part taxon-name-part-type="species">plantaginea</tp:taxon-name-part></tp:taxon-name></italic> (Valenciennes, 1846). <named-content xmlns:xlink="http://www.w3.org/1999/xlink" content-type="dwc:institutional_code" xlink:type="simple">MNHN</named-content> oct 0541. <bold>A</bold> Original figure of the holotype, <xref ref-type="bibr" rid="B48">Valenciennes 1846</xref>: plate15 <bold>B</bold> Colony <bold>C</bold> Detail of branches, <bold>B</bold> and <bold>C</bold> photographs: Aude Andouche <bold>D–E</bold> Sclerites, light micrographs.</p></caption><graphic xmlns:xlink="http://www.w3.org/1999/xlink" xlink:href="zookeys-581-001-g014.jpg" position="float" orientation="portrait" xlink:type="simple" id="oo_84954.jpg"/></fig><fig id="F15" position="float" orientation="portrait"><label>Figure 15.</label><caption><p>
          <italic><tp:taxon-name><tp:taxon-name-part taxon-name-part-type="genus">Muricea</tp:taxon-name-part> <tp:taxon-name-part taxon-name-part-type="species">plantaginea</tp:taxon-name-part></tp:taxon-name></italic> (Valenciennes, 1846). <named-content xmlns:xlink="http://www.w3.org/1999/xlink" content-type="dwc:institutional_code" xlink:type="simple">MNHN</named-content> oct 0541. <bold>A–B</bold> Calycular and coenenchymal sclerites <bold>C</bold> Axial sheath sclerites <bold>D</bold> Anthocodial sclerites.</p></caption><graphic xmlns:xlink="http://www.w3.org/1999/xlink" xlink:href="zookeys-581-001-g015.jpg" position="float" orientation="portrait" xlink:type="simple" id="oo_84955.jpg"/></fig><p>Colour of the colony is deep brown.</p><!--PageBreak--></tp:treatment-sec><tp:treatment-sec sec-type="Habitat and variability"><title>Habitat and variability.</title><p>Verrill´s type series is very consistent in all characters with respect to the Valenciennes’ holotype. For example, the specimen <named-content xmlns:xlink="http://www.w3.org/1999/xlink" content-type="dwc:institutional_code" xlink:type="simple">MCZ</named-content> 3950 (Fig. <xref ref-type="fig" rid="F16">16A–C</xref>) shows the flabellate colony with imbricate calyces, and the types and colours of the sclerites (Fig. <xref ref-type="fig" rid="F16">16C</xref>) matching the holotype. Some colour variation was found in the syntypes of <tp:taxon-name><tp:taxon-name-part taxon-name-part-type="genus">Muricea</tp:taxon-name-part> <tp:taxon-name-part taxon-name-part-type="species">appressa</tp:taxon-name-part> <tp:taxon-name-part taxon-name-part-type="infraspecific-rank">var.</tp:taxon-name-part> <tp:taxon-name-part taxon-name-part-type="variety">flavescens</tp:taxon-name-part></tp:taxon-name> and <italic><tp:taxon-name><tp:taxon-name-part taxon-name-part-type="genus">Muricea</tp:taxon-name-part> <tp:taxon-name-part taxon-name-part-type="species">tenella</tp:taxon-name-part></tp:taxon-name></italic> that are herein considered synonyms of <italic><tp:taxon-name><tp:taxon-name-part taxon-name-part-type="genus">Muricea</tp:taxon-name-part> <tp:taxon-name-part taxon-name-part-type="species">plantaginea</tp:taxon-name-part></tp:taxon-name></italic>. The colony colour varies from lighter hues of brown to yellowish or whitish as in the former <tp:taxon-name><tp:taxon-name-part taxon-name-part-type="genus">Muricea</tp:taxon-name-part> <tp:taxon-name-part taxon-name-part-type="species">apressa</tp:taxon-name-part> <tp:taxon-name-part taxon-name-part-type="infraspecific-rank">var.</tp:taxon-name-part> <tp:taxon-name-part taxon-name-part-type="variety">flavescens</tp:taxon-name-part></tp:taxon-name> and <italic><tp:taxon-name><tp:taxon-name-part taxon-name-part-type="genus">Muricea</tp:taxon-name-part> <tp:taxon-name-part taxon-name-part-type="species">tenella</tp:taxon-name-part></tp:taxon-name></italic> (Figs <xref ref-type="fig" rid="F17">17A–B</xref>, <xref ref-type="fig" rid="F18">18 A–B</xref>), and also sclerites colour is whitish in these varieties (Figs <xref ref-type="fig" rid="F17">17C</xref>, <xref ref-type="fig" rid="F18">18C</xref>). Variation in sclerite’s size was observed in some specimens respect to the holotype, the leaf-spindles could be shorter (about 0.50 mm) and the warty spindles longer (about 0.70 mm). In living colonies, the polyps can be white or yellow (Fig. <xref ref-type="fig" rid="F19">19B–D</xref>). Branches reach up to 15 mm in diameter and branchlets up to 5 mm. Colonies could <!--PageBreak-->have thinner branchlets (less than 2.5 mm diameter) and longer unbranched terminal ends up to 15 cm long (Fig. <xref ref-type="fig" rid="F18">18A</xref>). Calyces could reach up to 1.2 mm long, density around branches and branchlets could vary 8–22 calyces/cm. Calyces are imbricate especially at the branchlets, more scarcely imbricate at thick branches or stems.</p><fig id="F16" position="float" orientation="portrait"><label>Figure 16.</label><caption><p>
          <italic><tp:taxon-name><tp:taxon-name-part taxon-name-part-type="genus">Muricea</tp:taxon-name-part> <tp:taxon-name-part taxon-name-part-type="species">plantaginea</tp:taxon-name-part></tp:taxon-name></italic> (Valenciennes, 1846), <named-content xmlns:xlink="http://www.w3.org/1999/xlink" content-type="dwc:institutional_code" xlink:type="simple">MCZ</named-content> 3950. <bold>A</bold> Colony <bold>B</bold> Detail of branches <bold>C</bold> Sclerites, light micrographs.</p></caption><graphic xmlns:xlink="http://www.w3.org/1999/xlink" xlink:href="zookeys-581-001-g016.jpg" position="float" orientation="portrait" xlink:type="simple" id="oo_84957.jpg"/></fig><fig id="F17" position="float" orientation="portrait"><label>Figure 17.</label><caption><p>
          <italic><tp:taxon-name><tp:taxon-name-part taxon-name-part-type="genus">Muricea</tp:taxon-name-part> <tp:taxon-name-part taxon-name-part-type="species">plantaginea</tp:taxon-name-part></tp:taxon-name></italic> (Valenciennes, 1846). <named-content xmlns:xlink="http://www.w3.org/1999/xlink" content-type="dwc:institutional_code" xlink:type="simple">YPM</named-content> 1616A, Verrill syntype of <tp:taxon-name><tp:taxon-name-part taxon-name-part-type="genus">Muricea</tp:taxon-name-part> <tp:taxon-name-part taxon-name-part-type="species">appressa</tp:taxon-name-part> <tp:taxon-name-part taxon-name-part-type="infraspecific-rank">var.</tp:taxon-name-part> <tp:taxon-name-part taxon-name-part-type="variety">flavescens</tp:taxon-name-part></tp:taxon-name>. <bold>A</bold> Colony <bold>B</bold> Detail of branches <bold>C</bold> Sclerites, light micrograph.</p></caption><graphic xmlns:xlink="http://www.w3.org/1999/xlink" xlink:href="zookeys-581-001-g017.jpg" position="float" orientation="portrait" xlink:type="simple" id="oo_84958.jpg"/></fig><fig id="F18" position="float" orientation="portrait"><label>Figure 18.</label><caption><p>
          <italic><tp:taxon-name><tp:taxon-name-part taxon-name-part-type="genus">Muricea</tp:taxon-name-part> <tp:taxon-name-part taxon-name-part-type="species">plantaginea</tp:taxon-name-part></tp:taxon-name></italic> (Valenciennes, 1846). <named-content xmlns:xlink="http://www.w3.org/1999/xlink" content-type="dwc:institutional_code" xlink:type="simple">YPM</named-content> 1617A, Verrill syntype of <italic><tp:taxon-name><tp:taxon-name-part taxon-name-part-type="genus">Muricea</tp:taxon-name-part> <tp:taxon-name-part taxon-name-part-type="species">tenella</tp:taxon-name-part></tp:taxon-name></italic>. <bold>A</bold> Colony <bold>B</bold> Detail of branch <bold>C</bold> Sclerites, light micrographs.</p></caption><graphic xmlns:xlink="http://www.w3.org/1999/xlink" xlink:href="zookeys-581-001-g018.jpg" position="float" orientation="portrait" xlink:type="simple" id="oo_84959.jpg"/></fig><fig id="F19" position="float" orientation="portrait"><label>Figure 19.</label><caption><p>
          <italic><tp:taxon-name><tp:taxon-name-part taxon-name-part-type="genus">Muricea</tp:taxon-name-part> <tp:taxon-name-part taxon-name-part-type="species">plantaginea</tp:taxon-name-part></tp:taxon-name></italic> (Valenciennes, 1846), colonies <italic>in situ</italic>, submarine pictures. <bold>A–B</bold> Bajo Lunes, Ecuador, photograph: Fernando Rivera <bold>C–D</bold> Albermarle, Galápagos Islands, Ecuador, photograph: Graham Edgar.</p></caption><graphic xmlns:xlink="http://www.w3.org/1999/xlink" xlink:href="zookeys-581-001-g019.jpg" position="float" orientation="portrait" xlink:type="simple" id="oo_84960.jpg"/></fig><p>The species is widespread throughout the central archipelago of the Galápagos (<xref ref-type="bibr" rid="B13">Breedy et al. 2009</xref>, <xref ref-type="bibr" rid="B29">Hickman 2008</xref>), and along the coast of Ecuador (<xref ref-type="bibr" rid="B43">Rivera and Martínez 2011</xref>). The species is abundant in Bajo Lunes (coast of Ecuador, 18–20 m deep) where they grow on a flat rocky bottom covered by sand and thin grain sediment. The thin grain sediment suspends in the water column producing high turbidity. In this locality we have found the largest colony sizes, up to 1.20–1.30 m tall and 1.5 m wide <!--PageBreak-->(Fig. <xref ref-type="fig" rid="F19">19A–B</xref>). In the Galápagos the colonies are of smaller size, around 0.5–0.6 by 0.5–0.70 m, and they are found deeper, down to 30 m on rocky bottoms and in clear water (Fig. <xref ref-type="fig" rid="F19">19C</xref>). Along the coast of Panamá the colonies do not reach more than a half-meter in size. The species reaches its deepest record, down to 65 m, at Hannibal Bank, off Panamá coast.</p></tp:treatment-sec><tp:treatment-sec sec-type="Distribution"><title>Distribution.</title><p>A widespread distribution, it has been reported from México to Perú, at a depth range from 10–65 m including the oceanic islands, Galápagos (Ecuador) and Revillagigedos (México). Type locality: Mazatlán, México.</p></tp:treatment-sec><tp:treatment-sec sec-type="Remarks"><title>Remarks.</title><p>The species appears for the first time in Valenciennes’ book (<xref ref-type="bibr" rid="B48">1846</xref>) <italic>as <tp:taxon-name><tp:taxon-name-part taxon-name-part-type="genus">Gorgonia</tp:taxon-name-part> <tp:taxon-name-part taxon-name-part-type="species">plantaginea</tp:taxon-name-part></tp:taxon-name></italic>, apart from the illustration (Plate XV) of this species there is no <!--PageBreak-->description. The specimen <named-content xmlns:xlink="http://www.w3.org/1999/xlink" content-type="dwc:institutional_code" xlink:type="simple">MNHN</named-content> oct 0541 matches Valenciennes´ drawing (Fig. <xref ref-type="fig" rid="F14">14A–B</xref>). <xref ref-type="bibr" rid="B50">Verrill (1864)</xref> proposed the genus <italic><tp:taxon-name><tp:taxon-name-part taxon-name-part-type="genus">Muricea</tp:taxon-name-part></tp:taxon-name></italic> for this species, describing it as <italic><tp:taxon-name><tp:taxon-name-part taxon-name-part-type="genus">Muricea</tp:taxon-name-part> <tp:taxon-name-part taxon-name-part-type="species">appressa</tp:taxon-name-part></tp:taxon-name></italic>, and properly described it in 1868, but overlooked the previous name that according to the <abbrev xmlns:xlink="http://www.w3.org/1999/xlink" content-type="institution" xlink:title="International Code of Zoological Nomenclature" xlink:type="simple">ICZN</abbrev> has priority. <xref ref-type="bibr" rid="B54">Verrill (1869)</xref> also mentioned a variety of this species <tp:taxon-name><tp:taxon-name-part taxon-name-part-type="genus">Muricea</tp:taxon-name-part> <tp:taxon-name-part taxon-name-part-type="species">appressa</tp:taxon-name-part> <tp:taxon-name-part taxon-name-part-type="infraspecific-rank">var.</tp:taxon-name-part> <tp:taxon-name-part taxon-name-part-type="variety">flavescens</tp:taxon-name-part></tp:taxon-name> based on some difference in colour and size of sclerites (Fig. <xref ref-type="fig" rid="F17">17</xref>). He also described <italic><tp:taxon-name><tp:taxon-name-part taxon-name-part-type="genus">Muricea</tp:taxon-name-part> <tp:taxon-name-part taxon-name-part-type="species">tenella</tp:taxon-name-part></tp:taxon-name></italic> based on the slender branches, acute calyces and slender and sharp spindles (<xref ref-type="bibr" rid="B54">Verrill 1869</xref>). However, he made these observations <!--PageBreak-->from one specimen (<named-content xmlns:xlink="http://www.w3.org/1999/xlink" content-type="dwc:institutional_code" xlink:type="simple">YPM</named-content> 1617A) that out of the long untidy branches, do not present significant difference to be considered another species.</p></tp:treatment-sec><tp:treatment-sec sec-type="material"><title>Other material revised.</title><p>COSTA RICA: UCR 591, dry, Pitahaya Beach, Guanacaste, 23 m, J. Cortés, <named-content xmlns:xlink="http://www.w3.org/1999/xlink" content-type="date" xlink:type="simple">15 June 1991</named-content>; UCR 634, dry, Las Cocineras, Santa Elena Bay, Guanacaste, at the beach, O. Piedra B., <named-content xmlns:xlink="http://www.w3.org/1999/xlink" content-type="date" xlink:type="simple">20 February 1965</named-content>; UCR 945, dry, Caño Island, 22 m, H. Guzman, <named-content xmlns:xlink="http://www.w3.org/1999/xlink" content-type="date" xlink:type="simple">11 February 1984</named-content>. <named-content xmlns:xlink="http://www.w3.org/1999/xlink" content-type="dwc:institutional_code" xlink:type="simple">USNM</named-content> 49389, dry, San Lucas, Gulf of Nicoya, Puntarenas, M. Valerio, <named-content xmlns:xlink="http://www.w3.org/1999/xlink" content-type="date" xlink:type="simple">January 1st 1930</named-content>. ECUADOR: <abbrev xmlns:xlink="http://www.w3.org/1999/xlink" content-type="institution" xlink:title="Charles Darwin Research Station, Galápagos, Ecuador" xlink:type="simple">CDRS</abbrev> 04-302-304, ethanol preserved, Punta Albemarle, Galápagos Islands, 20–22 m, C. Hickman, <named-content xmlns:xlink="http://www.w3.org/1999/xlink" content-type="date" xlink:type="simple">29 November 2004</named-content>; <abbrev xmlns:xlink="http://www.w3.org/1999/xlink" content-type="institution" xlink:title="Charles Darwin Research Station, Galápagos, Ecuador" xlink:type="simple">CDRS</abbrev> 06-32, ethanol preserved, Nameless Island, Galápagos Islands, C. Hickman, <named-content xmlns:xlink="http://www.w3.org/1999/xlink" content-type="date" xlink:type="simple">25 May 2006</named-content>. IIN 23,24, 27a, 27, 28, dry, Bajo Lunes, Salinas, 18 m, F. Rivera, P. Martínez, <named-content xmlns:xlink="http://www.w3.org/1999/xlink" content-type="date" xlink:type="simple">21 July 2010</named-content>; IIN 30, 31, 40, 63-65, 72, dry, Gigima, Salinas, 12–14 m, F. Rivera, P. Martínez, <named-content xmlns:xlink="http://www.w3.org/1999/xlink" content-type="date" xlink:type="simple">22 July 2010</named-content>; IIN 92, 124, dry, Los Ahorcados, Machalilla National Park, 10–12 m, F. Rivera, P. Martínez, <named-content xmlns:xlink="http://www.w3.org/1999/xlink" content-type="date" xlink:type="simple">25 July 2010</named-content>.</p><p>MÉXICO: <abbrev xmlns:xlink="http://www.w3.org/1999/xlink" content-type="institution" xlink:title="California Academy of Science, Invertebrate Zoology, San Francisco, USA" xlink:type="simple">CASIZ</abbrev> 099631, 097735, ethanol preserved, Roca Partida, Revillagigedo Islands, 36 m, R.J. Van Syoc, M/V “Royal Star, Clipperton Island Expedition 1994, <named-content xmlns:xlink="http://www.w3.org/1999/xlink" content-type="date" xlink:type="simple">2 May 1994</named-content>. <named-content xmlns:xlink="http://www.w3.org/1999/xlink" content-type="dwc:institutional_code" xlink:type="simple">MNHN</named-content> oct, dry, Baja California, M.L. Piquet, 1898, no more data. M-Gorgonia7, dry, Islas Gringas, San Carlos Bay, Sonora, 5–25 m, J.L. Carballo, <named-content xmlns:xlink="http://www.w3.org/1999/xlink" content-type="date" xlink:type="simple">27 November 2002</named-content>. PANAMÁ: <named-content xmlns:xlink="http://www.w3.org/1999/xlink" content-type="dwc:institutional_code" xlink:type="simple">STRI</named-content> 557, etanol preserved, Palito Afuera Island, 5–8 <!--PageBreak-->m, H. Guzman, <named-content xmlns:xlink="http://www.w3.org/1999/xlink" content-type="date" xlink:type="simple">17 April 2003</named-content>; <named-content xmlns:xlink="http://www.w3.org/1999/xlink" content-type="dwc:institutional_code" xlink:type="simple">STRI</named-content> 778, Pedro Gonzales Island, 3 m, H. Guzman, <named-content xmlns:xlink="http://www.w3.org/1999/xlink" content-type="date" xlink:type="simple">11 August 2003</named-content>; <named-content xmlns:xlink="http://www.w3.org/1999/xlink" content-type="dwc:institutional_code" xlink:type="simple">STRI</named-content> 829, 831, 833, San Telmo Island, 27 m, H. Guzman, <named-content xmlns:xlink="http://www.w3.org/1999/xlink" content-type="date" xlink:type="simple">7 April 2004</named-content>; <named-content xmlns:xlink="http://www.w3.org/1999/xlink" content-type="dwc:institutional_code" xlink:type="simple">STRI</named-content> 902, 903, 906, Pedro Gonzales Island, 10 m, H. Guzman, <named-content xmlns:xlink="http://www.w3.org/1999/xlink" content-type="date" xlink:type="simple">23 September 2004</named-content>. <named-content xmlns:xlink="http://www.w3.org/1999/xlink" content-type="dwc:institutional_code" xlink:type="simple">USNM</named-content> 34065, dry, Gulf of Panamá, Panamá Bay, no more data found.</p></tp:treatment-sec><ref-list><ref id="B48"><mixed-citation xmlns:xlink="http://www.w3.org/1999/xlink" xlink:type="simple">
          <person-group><name name-style="western"><surname>Valenciennes</surname><given-names>A</given-names></name></person-group> (<year>1846</year>) <chapter-title>Zoophytes.</chapter-title> In: <source>Abel Dupetit-Thouars, Voyage autour du monde sur la frégate la Vénus, pendant les années 1836–1839</source>. <source>Atlas de Zoologie</source>, pls. 1–15.</mixed-citation></ref><ref id="B38"><mixed-citation xmlns:xlink="http://www.w3.org/1999/xlink" xlink:type="simple">
          <person-group><name name-style="western"><surname>Milne Edwards</surname><given-names>H</given-names></name><name name-style="western"><surname>Haime</surname><given-names>J</given-names></name></person-group> (<year>1857</year>) <source>Histoire naturelle des coralliaires ou polypes proprement dits, Vol. 1.</source> <publisher-name>à la Libraire Encyclopédique de Roret</publisher-name>, <publisher-loc>Paris</publisher-loc>, <size units="page">326 pp</size>.</mixed-citation></ref><ref id="B51"><mixed-citation xmlns:xlink="http://www.w3.org/1999/xlink" xlink:type="simple">
          <person-group><name name-style="western"><surname>Verrill</surname><given-names>AE</given-names></name></person-group> (<year>1866</year>) <article-title>On the polyps and corals from Panama with descriptions of new species.</article-title> <source>Proceedings of the Boston Society of Natural History</source> <volume>10</volume>: <fpage>323</fpage>–<lpage>357</lpage>.</mixed-citation></ref><ref id="B54"><mixed-citation xmlns:xlink="http://www.w3.org/1999/xlink" xlink:type="simple">
          <person-group><name name-style="western"><surname>Verrill</surname><given-names>AE</given-names></name></person-group> (<year>1869</year>) <article-title>Notes on <tp:taxon-name><tp:taxon-name-part taxon-name-part-type="subkingdom">Radiata</tp:taxon-name-part></tp:taxon-name> in the Museum of Yale College, Number 6: Review of the corals and polyps of the West Coast of America.</article-title> <source>Transactions of the Connecticut Academy of Arts and Sciences</source> (<edition>Second Edition</edition>) <volume>1</volume>: <fpage>418</fpage>–<lpage>518</lpage>.</mixed-citation></ref><ref id="B32"><mixed-citation xmlns:xlink="http://www.w3.org/1999/xlink" xlink:type="simple">
          <person-group><name name-style="western"><surname>Kükenthal</surname><given-names>W</given-names></name></person-group> (<year>1919</year>) <article-title><tp:taxon-name><tp:taxon-name-part taxon-name-part-type="suborder">Gorgonaria</tp:taxon-name-part></tp:taxon-name>.</article-title> <source>Wissenschaftliche Ergebnisse der deutsche Tiefsee-Expeditionen “<italic><tp:taxon-name><tp:taxon-name-part taxon-name-part-type="genus">Valdivia</tp:taxon-name-part></tp:taxon-name></italic>” 1898–99</source> <volume>13</volume>(<issue>2</issue>): <fpage>1</fpage>–<lpage>946</lpage>.</mixed-citation></ref><ref id="B34"><mixed-citation xmlns:xlink="http://www.w3.org/1999/xlink" xlink:type="simple">
          <person-group><name name-style="western"><surname>Kükenthal</surname><given-names>W</given-names></name></person-group> (<year>1924</year>) <source><tp:taxon-name><tp:taxon-name-part taxon-name-part-type="suborder">Gorgonaria</tp:taxon-name-part></tp:taxon-name>. Das Tierreich</source>, <volume>Vol. 47</volume>. <publisher-name>Walter de Gruyter and Company</publisher-name>, <publisher-loc>Berlin</publisher-loc>, und <publisher-loc>Leipzig</publisher-loc>, <size units="page">478 pp</size>.</mixed-citation></ref><ref id="B42"><mixed-citation xmlns:xlink="http://www.w3.org/1999/xlink" xlink:type="simple">
          <person-group><name name-style="western"><surname>Riess</surname><given-names>M</given-names></name></person-group> (<year>1929</year>) <article-title>Die Gorgonarien Westindiens. Kapitel 8. Die Familie <tp:taxon-name><tp:taxon-name-part taxon-name-part-type="family">Muriceidae</tp:taxon-name-part></tp:taxon-name>.</article-title> <source>Zoologische Jahrbuecher Systematik Supplement</source> <volume>16</volume>(<issue>2</issue>): <fpage>377</fpage>–<lpage>420</lpage>.</mixed-citation></ref><ref id="B27"><mixed-citation xmlns:xlink="http://www.w3.org/1999/xlink" xlink:type="simple">
          <person-group><name name-style="western"><surname>Hardee</surname><given-names>M</given-names></name><name name-style="western"><surname>Wicksten</surname><given-names>MK</given-names></name></person-group> (<year>1996</year>) <article-title>Redescription and taxonomic comparison of three eastern Pacific species of <italic><tp:taxon-name><tp:taxon-name-part taxon-name-part-type="genus">Muricea</tp:taxon-name-part></tp:taxon-name></italic> (<tp:taxon-name><tp:taxon-name-part taxon-name-part-type="phylum">Cnidaria</tp:taxon-name-part></tp:taxon-name>: <tp:taxon-name><tp:taxon-name-part taxon-name-part-type="class">Anthozoa</tp:taxon-name-part></tp:taxon-name>).</article-title> <source>Bulletin of the Southern California Academy of Sciences</source> <volume>95</volume>(<issue>3</issue>): <fpage>127</fpage>–<lpage>140</lpage>.</mixed-citation></ref><ref id="B30"><mixed-citation xmlns:xlink="http://www.w3.org/1999/xlink" xlink:type="simple">
          <person-group><name name-style="western"><surname>Hickson</surname><given-names>SJ</given-names></name></person-group> (<year>1928</year>) <article-title>Papers from Dr. Th. Mortensen’s Pacific Expedition 1914–16. XLVII. The <tp:taxon-name><tp:taxon-name-part taxon-name-part-type="order">Gorgonacea</tp:taxon-name-part></tp:taxon-name> of Panama Bay together with a description of one species from the Galápagos Islands and one from Trinidad.</article-title> <source>Videnskabelige Meddelelser Fra Dansk Naturhistorisk Forening</source> <volume>85</volume>: <fpage>325</fpage>–<lpage>422</lpage>.</mixed-citation></ref><ref id="B45"><mixed-citation xmlns:xlink="http://www.w3.org/1999/xlink" xlink:type="simple">
          <person-group><name name-style="western"><surname>Stiasny</surname><given-names>G</given-names></name></person-group> (<year>1943</year>) <article-title><tp:taxon-name><tp:taxon-name-part taxon-name-part-type="suborder">Gorgonaria</tp:taxon-name-part></tp:taxon-name> von Panamá.</article-title> <source>Aus der Sammlung Dr. Th. Mortensen, Zoologisk Museum, Kopenhagen Videnskavelige Meddelelser fra den naturhistoriske Forening i Kovenhavn for Aarene</source> <volume>107</volume>: <fpage>59</fpage>–<lpage>103</lpage>.</mixed-citation></ref><ref id="B28"><mixed-citation xmlns:xlink="http://www.w3.org/1999/xlink" xlink:type="simple">
          <person-group><name name-style="western"><surname>Harden</surname><given-names>DG</given-names></name></person-group> (<year>1979</year>) <source>Intuitive and Numerical Classification of East Pacific <tp:taxon-name><tp:taxon-name-part taxon-name-part-type="order">Gorgonacea</tp:taxon-name-part></tp:taxon-name> (<tp:taxon-name><tp:taxon-name-part taxon-name-part-type="subclass">Octocorallia</tp:taxon-name-part></tp:taxon-name>)</source>. <comment>PhD thesis</comment>, <publisher-name>Illinois State University</publisher-name>, <publisher-loc>Illinois, USA</publisher-loc>.</mixed-citation></ref><ref id="B13"><mixed-citation xmlns:xlink="http://www.w3.org/1999/xlink" xlink:type="simple">
          <person-group><name name-style="western"><surname>Breedy</surname><given-names>O</given-names></name><name name-style="western"><surname>Guzman</surname><given-names>HM</given-names></name><name name-style="western"><surname>Vargas</surname><given-names>S</given-names></name></person-group> (<year>2009</year>) <article-title>A revision of the genus <italic><tp:taxon-name><tp:taxon-name-part taxon-name-part-type="genus">Eugorgia</tp:taxon-name-part></tp:taxon-name></italic> Verrill, 1868 (<tp:taxon-name><tp:taxon-name-part taxon-name-part-type="phylum">Coelenterata</tp:taxon-name-part></tp:taxon-name>: <tp:taxon-name><tp:taxon-name-part taxon-name-part-type="subclass">Octocorallia</tp:taxon-name-part></tp:taxon-name>: <tp:taxon-name><tp:taxon-name-part taxon-name-part-type="family">Gorgoniidae</tp:taxon-name-part></tp:taxon-name>).</article-title> <source>Zootaxa</source> <volume>2151</volume>: <fpage>1</fpage>–<lpage>46</lpage>.</mixed-citation></ref><ref id="B29"><mixed-citation xmlns:xlink="http://www.w3.org/1999/xlink" xlink:type="simple">
          <person-group><name name-style="western"><surname>Hickman</surname><given-names>CP</given-names></name></person-group> (<year>2008</year>) <source>A field guide to corals and other radiates of Galápagos.</source> <publisher-name>Sugar Spring Press</publisher-name>, <publisher-loc>Lexington Virginia-USA</publisher-loc>, <size units="page">162 pp</size>.</mixed-citation></ref><ref id="B43"><mixed-citation xmlns:xlink="http://www.w3.org/1999/xlink" xlink:type="simple">
          <person-group><name name-style="western"><surname>Rivera</surname><given-names>F</given-names></name><name name-style="western"><surname>Martínez</surname><given-names>P</given-names></name></person-group> (<year>2011</year>) <source>Guía fotográfica de corales y octocorales, Parque Nacional Machalilla y Reserva de Producción Faunística Marino Costera Puntilla de Santa Elena.</source> <publisher-name>Fundación NAZCA</publisher-name>, <publisher-loc>Conservación Internacional, Ecuador</publisher-loc>, <size units="page">86 pp</size>.</mixed-citation></ref><ref id="B50"><mixed-citation xmlns:xlink="http://www.w3.org/1999/xlink" xlink:type="simple">
          <person-group><name name-style="western"><surname>Verrill</surname><given-names>AE</given-names></name></person-group> (<year>1864</year>) <article-title>List of the polyps and corals sent by the Museum of Comparative Zoology to other institutions in exchange, with annotations.</article-title> <source>Bulletin of the Museum of Comparative Zoology at Harvard College</source> <volume>1</volume>: <fpage>29</fpage>–<lpage>60</lpage>.</mixed-citation></ref></ref-list></tp:taxon-treatment>
