# Supplementary material for: A revision of the genus Muricea Lamouroux, 1821 (Anthozoa, Octocorallia) in the eastern Pacific. Part II
Source: Zookeys. 2016 Apr 14;(581):1–69. doi: 10.3897/zookeys.581.7910 (PMC4857041; doi:10.3897/zookeys.581.7910)
Supplement: XML Treatment for Muricea californica [file zookeys.581.7910-treatment8.xml]

<!DOCTYPE tp:taxon-treatment
  PUBLIC "-//TaxonX//DTD Taxonomic Treatment Publishing DTD v0 20100105//EN" "tax-treatment-NSO.dtd">
<tp:taxon-treatment xmlns:tp="http://www.plazi.org/taxpub"><tp:treatment-meta><kwd-group><label>Taxon classification</label><kwd><named-content content-type="kingdom">Animalia</named-content></kwd><kwd><named-content content-type="order">Alcyonacea</named-content></kwd><kwd><named-content content-type="family">Plexauridae</named-content></kwd></kwd-group><mixed-citation publication-type="journal"><person-group><name><surname>Breedy</surname><given-names>Odalisca</given-names></name><name><surname>Guzman</surname><given-names>Hector M.</given-names></name></person-group><article-title>A revision of the genus <italic><tp:taxon-name><tp:taxon-name-part taxon-name-part-type="genus">Muricea</tp:taxon-name-part></tp:taxon-name></italic> Lamouroux, 1821 (<tp:taxon-name><tp:taxon-name-part taxon-name-part-type="class">Anthozoa</tp:taxon-name-part></tp:taxon-name>, <tp:taxon-name><tp:taxon-name-part taxon-name-part-type="subclass">Octocorallia</tp:taxon-name-part></tp:taxon-name>) in the eastern Pacific. Part II</article-title><source>Zookeys</source><day>14</day><month>4</month><year>2016</year><volume>2016</volume><issue>581</issue><fpage>1</fpage><lpage>69</lpage><pub-id pub-id-type="doi">10.3897/zookeys.581.7910</pub-id></mixed-citation></tp:treatment-meta><tp:nomenclature><tp:taxon-name>
              <tp:taxon-name-part taxon-name-part-type="genus">Muricea</tp:taxon-name-part>
              <tp:taxon-name-part taxon-name-part-type="species">californica</tp:taxon-name-part>
            </tp:taxon-name><tp:taxon-authority>Aurivillius, 1931</tp:taxon-authority><xref ref-type="fig" rid="F20">Figures 20</xref><xref ref-type="fig" rid="F21">, 21</xref><tp:nomenclature-citation-list><tp:nomenclature-citation><tp:taxon-name><tp:taxon-name-part taxon-name-part-type="genus">Muricea</tp:taxon-name-part> <tp:taxon-name-part taxon-name-part-type="species">californica</tp:taxon-name-part></tp:taxon-name><comment> Aurivillius, 1931: 111–114; <xref ref-type="bibr" rid="B28">Harden 1979</xref>: 144–145; <xref ref-type="bibr" rid="B27">Hardee and Wicksten 1996</xref>: 130–132.</comment></tp:nomenclature-citation></tp:nomenclature-citation-list></tp:nomenclature><tp:treatment-sec sec-type="material"><title>Material.</title><p>
              <named-content xmlns:xlink="http://www.w3.org/1999/xlink" content-type="dwc:typeStatus" xlink:type="simple">Lectotype</named-content>. USA: <named-content xmlns:xlink="http://www.w3.org/1999/xlink" content-type="dwc:institutional_code" xlink:type="simple">SMNH</named-content> 1122, ethanol preserved, Santa Catalina, California, 18–27.4 m, Leg. G. Eisen, 1874.</p></tp:treatment-sec><tp:treatment-sec sec-type="Description"><title>Description.</title><p>The lectotype is a bushy colony 5.6 cm tall and 7.8 cm wide. Two main branches, diameter 4.6–5 mm, arise from an oval holdfast, 1.38 cm in diameter (Fig. <xref ref-type="fig" rid="F20">20A</xref>). Branches are cylindrical, mostly in one plane, subdividing, and curving upwards parallel to the main branches. They are about 3–3.2 mm in diameter, of even thickness at the ends. Branching is lateral and irregularly dichotomous, dividing up to 8 times. Unbranched terminal ends are 0.5–2.8 mm long. The axis is amber at the base and lighter at tips. Calyces are closely set all around the branches, more distantly placed at the base of the colony and the holdfast. The calyces are elongate, 1.1–1.9 long and about 0.9–1.0 mm wide (up to 1.4 wide after <xref ref-type="bibr" rid="B1">Aurivillius 1931</xref>), extending upwards and slightly imbricate (Fig. <xref ref-type="fig" rid="F20">20B</xref>). The outer side of the calyces (abaxial) with numerous imbricate sclerites, and the adaxial with very few. Polyps are white (Fig. <xref ref-type="fig" rid="F20">20B</xref>). The coenenchyme is thin, composed of reddish-orange and light yellow to amber sclerites (Fig. <xref ref-type="fig" rid="F20">20C–D</xref>). Coenenchymal and calycular sclerites are mostly reddish-orange and amber leaf-like spindles, 0.19–0.54 mm long and 0.08–0.2 mm wide (Fig. <xref ref-type="fig" rid="F21">21A</xref>), and elongated spindles, 0.24–0.34 mm long and 0.07–0.09 mm wide (Fig. <xref ref-type="fig" rid="F21">21B</xref>). <xref ref-type="bibr" rid="B1">Aurivillius (1931)</xref> reported larger sclerite sizes in other specimens, up to 0.66 mm long and 0.3 mm wide, but we did not find this size either in the lectotype or in the other samples. The axial sheath is composed of spindles, with single or composed tubercles, and star-like radiates, 0.12–0.34 mm long and 0.07–0.13 mm wide (Fig. <xref ref-type="fig" rid="F21">21C</xref>), and small radiates and spindles 0.10–0.16 mm long and 0.05–0.07 mm wide (Fig. <xref ref-type="fig" rid="F21">21D</xref>). Anthocodial sclerites are lobed and warty rods, 0.08–0.23 mm long and 0.017–0.06 mm wide, light orange.</p><fig id="F20" position="float" orientation="portrait"><label>Figure 20.</label><caption><p>
          <italic><tp:taxon-name><tp:taxon-name-part taxon-name-part-type="genus">Muricea</tp:taxon-name-part> <tp:taxon-name-part taxon-name-part-type="species">californica</tp:taxon-name-part></tp:taxon-name></italic> Aurivillius, 1931. <named-content xmlns:xlink="http://www.w3.org/1999/xlink" content-type="dwc:institutional_code" xlink:type="simple">SMNH</named-content> 1122. <bold>A</bold> Colony <bold>B</bold> Detail of branches <bold>C–D</bold> Sclerites, light micrograph.</p></caption><graphic xmlns:xlink="http://www.w3.org/1999/xlink" xlink:href="zookeys-581-001-g020.jpg" position="float" orientation="portrait" xlink:type="simple" id="oo_84961.jpg"/></fig><fig id="F21" position="float" orientation="portrait"><label>Figure 21.</label><caption><p>
          <italic><tp:taxon-name><tp:taxon-name-part taxon-name-part-type="genus">Muricea</tp:taxon-name-part> <tp:taxon-name-part taxon-name-part-type="species">californica</tp:taxon-name-part></tp:taxon-name></italic> Aurivillius, 1931. <named-content xmlns:xlink="http://www.w3.org/1999/xlink" content-type="dwc:institutional_code" xlink:type="simple">SMNH</named-content> 1122. <bold>A–B</bold> Calycular and coenenchymal sclerites <bold>C–D</bold> Axial sheath sclerites.</p></caption><graphic xmlns:xlink="http://www.w3.org/1999/xlink" xlink:href="zookeys-581-001-g021.jpg" position="float" orientation="portrait" xlink:type="simple" id="oo_84962.jpg"/></fig><p>Colour of the colony is reddish orange.</p></tp:treatment-sec><tp:treatment-sec sec-type="Habitat and variability"><title>Habitat and variability.</title><p>
              <xref ref-type="bibr" rid="B27">Hardee and Wicksten (1996)</xref> found colonies of <italic><tp:taxon-name><tp:taxon-name-part taxon-name-part-type="genus">Muricea</tp:taxon-name-part> <tp:taxon-name-part taxon-name-part-type="species">californica</tp:taxon-name-part></tp:taxon-name></italic> with white polyps on one set of branches and yellow polyps on the other branches. They reported that most of the colonies in Catalina Island area have orange and yellow polyps instead of white. Most of the colonies were fan-shaped but they found some shrubby ones. <xref ref-type="bibr" rid="B23">Grigg (1972)</xref> observed that the branch diameter of <italic><tp:taxon-name><tp:taxon-name-part taxon-name-part-type="genus">Muricea</tp:taxon-name-part> <tp:taxon-name-part taxon-name-part-type="species">californica</tp:taxon-name-part></tp:taxon-name></italic> could vary according to exposure to current flow.</p><p>According to <xref ref-type="bibr" rid="B27">Hardee and Wicksten (1996)</xref> colonies of <italic><tp:taxon-name><tp:taxon-name-part taxon-name-part-type="genus">Muricea</tp:taxon-name-part> <tp:taxon-name-part taxon-name-part-type="species">californica</tp:taxon-name-part></tp:taxon-name></italic> were found living at the lowest intertidal level on the Los Angeles Harbor Breakwater at San Pedro reaching down to 30 m along Santa Catalina Island. The colonies were found on granite and other hard rocks, shale reefs, pilings or attached to shells. <xref ref-type="bibr" rid="B23">Grigg (1972</xref>, <xref ref-type="bibr" rid="B24">1977</xref>) reported the coexistence of <italic><tp:taxon-name><tp:taxon-name-part taxon-name-part-type="genus">Muricea</tp:taxon-name-part> <tp:taxon-name-part taxon-name-part-type="species">fruticosa</tp:taxon-name-part></tp:taxon-name></italic> and <italic><tp:taxon-name><tp:taxon-name-part taxon-name-part-type="genus">Muricea</tp:taxon-name-part> <tp:taxon-name-part taxon-name-part-type="species">californica</tp:taxon-name-part></tp:taxon-name></italic> off La Jolla, California. He reported that <italic><tp:taxon-name><tp:taxon-name-part taxon-name-part-type="genus">Muricea</tp:taxon-name-part> <tp:taxon-name-part taxon-name-part-type="species">californica</tp:taxon-name-part></tp:taxon-name></italic> grew exposed on outer surfaces on rocks and hole borders while <italic><tp:taxon-name><tp:taxon-name-part taxon-name-part-type="genus">Muricea</tp:taxon-name-part> <tp:taxon-name-part taxon-name-part-type="species">fruticosa</tp:taxon-name-part></tp:taxon-name></italic> was in the interior of holes or growing on the lower surface of overhangs. We have observed the same type of habitat for <italic><tp:taxon-name><tp:taxon-name-part taxon-name-part-type="genus">Muricea</tp:taxon-name-part> <tp:taxon-name-part taxon-name-part-type="species">fruticosa</tp:taxon-name-part></tp:taxon-name></italic> in the Galápagos Islands, Panamá and Costa Rica, but we have not observed <italic><tp:taxon-name><tp:taxon-name-part taxon-name-part-type="genus">Muricea</tp:taxon-name-part> <tp:taxon-name-part taxon-name-part-type="species">californica</tp:taxon-name-part></tp:taxon-name></italic> in these southern areas.</p></tp:treatment-sec><tp:treatment-sec sec-type="Distribution"><title>Distribution.</title><p>South of point Conception, California to Santa María, Baja California, Mexico (<xref ref-type="bibr" rid="B24">Grigg 1977</xref>); Santa Catalina, California (<xref ref-type="bibr" rid="B1">Aurivillius 1931</xref>, <xref ref-type="bibr" rid="B27">Hardee and Wicksten 1996</xref>); Isla Tiburón, Kino Bay, Sonora, Mexico (J.L. Carballo, pers. comm.).</p><!--PageBreak--></tp:treatment-sec><tp:treatment-sec sec-type="Remarks"><title>Remarks.</title><p>The species was originally described by <xref ref-type="bibr" rid="B1">Aurivillius (1931)</xref> with two specimens from Santa Catalina, California. He made reference to other analysed material and provided a general diagnosis but he did not designate a holotype. The specimen <named-content xmlns:xlink="http://www.w3.org/1999/xlink" content-type="dwc:institutional_code" xlink:type="simple">SMNH</named-content> 1122 is herein designated as the lectotype of <italic><tp:taxon-name><tp:taxon-name-part taxon-name-part-type="genus">Muricea</tp:taxon-name-part> <tp:taxon-name-part taxon-name-part-type="species">californica</tp:taxon-name-part></tp:taxon-name></italic> in order to clearly establish the taxonomic status of the species.</p></tp:treatment-sec><tp:treatment-sec sec-type="material"><title>Other material revised.</title><p>MÉXICO: Geoff1, dry, Baja California, Geoff Shester, 2007. <tp:taxon-name><tp:taxon-name-part taxon-name-part-type="genus">Gorgonia</tp:taxon-name-part></tp:taxon-name> 11, dry, Isla Tiburón, San Carlos Bay, Sonora, 5–25 m, J.L. Carballo, <named-content xmlns:xlink="http://www.w3.org/1999/xlink" content-type="date" xlink:type="simple">27 April 2001</named-content>. PANAMÁ: BM 30.6.17.18 (fragment), (erroneously identified as <tp:taxon-name><tp:taxon-name-part taxon-name-part-type="genus">Muricea</tp:taxon-name-part> <tp:taxon-name-part taxon-name-part-type="species">hebes</tp:taxon-name-part></tp:taxon-name>), ethanol preserved, off Panamá, low tide, St. George, Scientific Expedition, Pacific Cruise, C. Crossland, 1923–1924.</p></tp:treatment-sec><ref-list><ref id="B28"><mixed-citation xmlns:xlink="http://www.w3.org/1999/xlink" xlink:type="simple">
          <person-group><name name-style="western"><surname>Harden</surname><given-names>DG</given-names></name></person-group> (<year>1979</year>) <source>Intuitive and Numerical Classification of East Pacific <tp:taxon-name><tp:taxon-name-part taxon-name-part-type="order">Gorgonacea</tp:taxon-name-part></tp:taxon-name> (<tp:taxon-name><tp:taxon-name-part taxon-name-part-type="subclass">Octocorallia</tp:taxon-name-part></tp:taxon-name>)</source>. <comment>PhD thesis</comment>, <publisher-name>Illinois State University</publisher-name>, <publisher-loc>Illinois, USA</publisher-loc>.</mixed-citation></ref><ref id="B27"><mixed-citation xmlns:xlink="http://www.w3.org/1999/xlink" xlink:type="simple">
          <person-group><name name-style="western"><surname>Hardee</surname><given-names>M</given-names></name><name name-style="western"><surname>Wicksten</surname><given-names>MK</given-names></name></person-group> (<year>1996</year>) <article-title>Redescription and taxonomic comparison of three eastern Pacific species of <italic><tp:taxon-name><tp:taxon-name-part taxon-name-part-type="genus">Muricea</tp:taxon-name-part></tp:taxon-name></italic> (<tp:taxon-name><tp:taxon-name-part taxon-name-part-type="phylum">Cnidaria</tp:taxon-name-part></tp:taxon-name>: <tp:taxon-name><tp:taxon-name-part taxon-name-part-type="class">Anthozoa</tp:taxon-name-part></tp:taxon-name>).</article-title> <source>Bulletin of the Southern California Academy of Sciences</source> <volume>95</volume>(<issue>3</issue>): <fpage>127</fpage>–<lpage>140</lpage>.</mixed-citation></ref><ref id="B1"><mixed-citation xmlns:xlink="http://www.w3.org/1999/xlink" xlink:type="simple">
          <person-group><name name-style="western"><surname>Aurivillius</surname><given-names>M</given-names></name></person-group> (<year>1931</year>) <article-title>The gorgonians from Dr. Sixten Bock’s expedition to Japan and the Bonin Islands, 1914.</article-title> <source>Kungliga Svenska Vetenskapsakademiens Handlingar</source> (<series>ser. 3</series>) <volume>9</volume>: <fpage>1</fpage>–<lpage>337</lpage>.</mixed-citation></ref><ref id="B23"><mixed-citation xmlns:xlink="http://www.w3.org/1999/xlink" xlink:type="simple">
          <person-group><name name-style="western"><surname>Grigg</surname><given-names>RW</given-names></name></person-group> (<year>1972</year>) <article-title>Orientation and growth form of the sea fans.</article-title> <source>Limnology and Oceanography</source> <volume>17</volume>: <fpage>185</fpage>–<lpage>192</lpage>. doi: <ext-link xlink:type="simple" ext-link-type="doi" xlink:href="10.4319/lo.1972.17.2.0185">10.4319/lo.1972.17.2.0185</ext-link></mixed-citation></ref><ref id="B24"><mixed-citation xmlns:xlink="http://www.w3.org/1999/xlink" xlink:type="simple">
          <person-group><name name-style="western"><surname>Grigg</surname><given-names>RW</given-names></name></person-group> (<year>1977</year>) <article-title>Population dynamics of two gorgonian corals.</article-title> <source>Ecology</source> <volume>58</volume>: <fpage>278</fpage>–<lpage>290</lpage>. doi: <ext-link xlink:type="simple" ext-link-type="doi" xlink:href="10.2307/1935603">10.2307/1935603</ext-link></mixed-citation></ref></ref-list></tp:taxon-treatment>
