# Supplementary material for: A revision of the genus Muricea Lamouroux, 1821 (Anthozoa, Octocorallia) in the eastern Pacific. Part II
Source: Zookeys. 2016 Apr 14;(581):1–69. doi: 10.3897/zookeys.581.7910 (PMC4857041; doi:10.3897/zookeys.581.7910)
Supplement: XML Treatment for Muricea mortensenii [file zookeys.581.7910-treatment9.xml]

<!DOCTYPE tp:taxon-treatment
  PUBLIC "-//TaxonX//DTD Taxonomic Treatment Publishing DTD v0 20100105//EN" "tax-treatment-NSO.dtd">
<tp:taxon-treatment xmlns:tp="http://www.plazi.org/taxpub"><tp:treatment-meta><kwd-group><label>Taxon classification</label><kwd><named-content content-type="kingdom">Animalia</named-content></kwd><kwd><named-content content-type="order">Alcyonacea</named-content></kwd><kwd><named-content content-type="family">Plexauridae</named-content></kwd></kwd-group><mixed-citation publication-type="journal"><person-group><name><surname>Breedy</surname><given-names>Odalisca</given-names></name><name><surname>Guzman</surname><given-names>Hector M.</given-names></name></person-group><article-title>A revision of the genus <italic><tp:taxon-name><tp:taxon-name-part taxon-name-part-type="genus">Muricea</tp:taxon-name-part></tp:taxon-name></italic> Lamouroux, 1821 (<tp:taxon-name><tp:taxon-name-part taxon-name-part-type="class">Anthozoa</tp:taxon-name-part></tp:taxon-name>, <tp:taxon-name><tp:taxon-name-part taxon-name-part-type="subclass">Octocorallia</tp:taxon-name-part></tp:taxon-name>) in the eastern Pacific. Part II</article-title><source>Zookeys</source><day>14</day><month>4</month><year>2016</year><volume>2016</volume><issue>581</issue><fpage>1</fpage><lpage>69</lpage><pub-id pub-id-type="doi">10.3897/zookeys.581.7910</pub-id></mixed-citation></tp:treatment-meta><tp:nomenclature><tp:taxon-name>
              <tp:taxon-name-part taxon-name-part-type="genus">Muricea</tp:taxon-name-part>
              <tp:taxon-name-part taxon-name-part-type="species">mortensenii</tp:taxon-name-part>
            </tp:taxon-name><tp:taxon-authority>Hickson, 1928</tp:taxon-authority><xref ref-type="fig" rid="F22">Figures 22</xref><xref ref-type="fig" rid="F23">, 23</xref><!--PageBreak--><tp:nomenclature-citation-list><tp:nomenclature-citation><tp:taxon-name><tp:taxon-name-part taxon-name-part-type="genus">Muricea</tp:taxon-name-part> <tp:taxon-name-part taxon-name-part-type="species">mortensenii</tp:taxon-name-part></tp:taxon-name><comment> Hickson, 1928: 369–371; <xref ref-type="bibr" rid="B45">Stiasny 1943</xref>: 69–72.</comment></tp:nomenclature-citation></tp:nomenclature-citation-list></tp:nomenclature><tp:treatment-sec sec-type="material"><title>Material.</title><p>
              <named-content xmlns:xlink="http://www.w3.org/1999/xlink" content-type="dwc:typeStatus" xlink:type="simple">Holotype</named-content>. <named-content xmlns:xlink="http://www.w3.org/1999/xlink" content-type="dwc:institutional_code" xlink:type="simple"><named-content content-type="dwc:institutional_code" xlink:type="simple">MZUC</named-content></named-content> ANT 106, ethanol preserved, Rey Island, Pearl Islands, Panamá, T. Mortensen, 27.4 m, <named-content xmlns:xlink="http://www.w3.org/1999/xlink" content-type="date" xlink:type="simple">26 January 1916</named-content>. Schizotype <named-content xmlns:xlink="http://www.w3.org/1999/xlink" content-type="dwc:institutional_code" xlink:type="simple">RMNH</named-content> Coel 6553.</p><!--PageBreak--></tp:treatment-sec><tp:treatment-sec sec-type="Description"><title>Description</title><p>(see also <xref ref-type="bibr" rid="B30">Hickson 1928</xref>). The holotype is a flabelliform colony 15 cm tall and 18 cm wide (Fig. <xref ref-type="fig" rid="F22">22A</xref>). A short stem, 6 mm in diameter, arises from an irregular holdfast, 22 mm in diameter, which bears a few scattered polyps. The stem divides into numerous branches, each about 3 mm in diameter; they subdivide in an irregular manner producing branchlets, 2–3 mm in diameter, closely placed, mostly 1–2 mm apart, and at angles 30–45°. Branchlets are very numerous and overlap on the surface of the fan, but do not anastomose. Branches subdivide up to <!--PageBreak-->four times. Unbranched terminal ends are mostly 2–4 mm long. Calyces are elongated, 0.7–1.0 mm long from the base to the tip, with lower borders slightly curved inwards. Calyces are numerous, not imbricate, placed all around the branches, very close together, about 18–20 calyces/cm around the branches, 10–15/cm around the branchlets, (Fig. <xref ref-type="fig" rid="F22">22B</xref>). Polyps are whitish preserved in ethanol. All sclerites are whitish to colourless (Fig. <xref ref-type="fig" rid="F22">22C</xref>). Coenenchyme is very thin, composed of warty spindles, 0.35–0.7 mm long and 0.07–0.12 mm wide, of diverse shapes, straight, curved or irregular with one side curved and the other straight (Fig. <xref ref-type="fig" rid="F23">23A</xref>). Leaf spindles and modified forms 0.18–0.53 mm long and 0.068–0.13 mm wide, with long lateral sharp spines, are also present (Fig. <xref ref-type="fig" rid="F23">23B</xref>). The axial sheath is composed of immature <!--PageBreak-->forms, spindles and capstans, 0.08–0.13 mm long and 0.03–0.05 mm wide (Fig. <xref ref-type="fig" rid="F23">23C</xref>). Anthocodial sclerites are warty rods, 0.11–0.21 mm long and 0.02–0.08 mm wide, some with bifurcated ends (Fig. <xref ref-type="fig" rid="F23">23D</xref>).</p><fig id="F22" position="float" orientation="portrait"><label>Figure 22.</label><caption><p>
          <italic><tp:taxon-name><tp:taxon-name-part taxon-name-part-type="genus">Muricea</tp:taxon-name-part> <tp:taxon-name-part taxon-name-part-type="species">mortensenii</tp:taxon-name-part></tp:taxon-name></italic> Hickson, 1928. <named-content xmlns:xlink="http://www.w3.org/1999/xlink" content-type="dwc:institutional_code" xlink:type="simple"><named-content content-type="dwc:institutional_code" xlink:type="simple">MZUC</named-content></named-content> ANT 106. <bold>A</bold> Colony <bold>B</bold> Detail of branches <bold>C</bold> Sclerites, light micrograph.</p></caption><graphic xmlns:xlink="http://www.w3.org/1999/xlink" xlink:href="zookeys-581-001-g022.jpg" position="float" orientation="portrait" xlink:type="simple" id="oo_84963.jpg"/></fig><fig id="F23" position="float" orientation="portrait"><label>Figure 23.</label><caption><p>
          <italic><tp:taxon-name><tp:taxon-name-part taxon-name-part-type="genus">Muricea</tp:taxon-name-part> <tp:taxon-name-part taxon-name-part-type="species">mortensenii</tp:taxon-name-part></tp:taxon-name></italic> Hickson, 1928. <named-content xmlns:xlink="http://www.w3.org/1999/xlink" content-type="dwc:institutional_code" xlink:type="simple"><named-content content-type="dwc:institutional_code" xlink:type="simple">MZUC</named-content></named-content> ANT 106. <bold>A–B</bold> Calycular and coenenchymal sclerites <bold>C</bold> Axial sheath sclerites <bold>D</bold> Anthocodial sclerites.</p></caption><graphic xmlns:xlink="http://www.w3.org/1999/xlink" xlink:href="zookeys-581-001-g023.jpg" position="float" orientation="portrait" xlink:type="simple" id="oo_84964.jpg"/></fig><p>Colour of the colony is pale yellow.</p></tp:treatment-sec><tp:treatment-sec sec-type="Distribution"><title>Distribution.</title><p>Reported for the type locality, Rey Island, Pearl Islands, Panamá.</p></tp:treatment-sec><tp:treatment-sec sec-type="Remarks"><title>Remarks.</title><p>
              <xref ref-type="bibr" rid="B30">Hickson (1928)</xref> described this species with one colony from Panamá. He indicated that the colour of the colony was pale umber brown, darker than the holotype which is pale yellow; we assumed that the colony was decoloured when preserved. The species is different from the others found in the area and we have not collected this species in any of our recent surveys in Panamá. According to <xref ref-type="bibr" rid="B30">Hickson 1928</xref> this species is closely related to <italic><tp:taxon-name><tp:taxon-name-part taxon-name-part-type="genus">Muricea</tp:taxon-name-part> <tp:taxon-name-part taxon-name-part-type="species">hispida</tp:taxon-name-part></tp:taxon-name></italic> Verrill, 1866 and <italic><tp:taxon-name><tp:taxon-name-part taxon-name-part-type="genus">Muricea</tp:taxon-name-part> <tp:taxon-name-part taxon-name-part-type="species">horrida</tp:taxon-name-part></tp:taxon-name></italic> Möbius, 1861; however, the characteristic tubular calyces of these species separate <italic><tp:taxon-name><tp:taxon-name-part taxon-name-part-type="genus">Muricea</tp:taxon-name-part> <tp:taxon-name-part taxon-name-part-type="species">mortensenii</tp:taxon-name-part></tp:taxon-name></italic>, which has shelf-like calyces. The species can be placed in the same group together with <italic><tp:taxon-name><tp:taxon-name-part taxon-name-part-type="genus">Muricea</tp:taxon-name-part> <tp:taxon-name-part taxon-name-part-type="species">californica</tp:taxon-name-part></tp:taxon-name></italic> and <italic><tp:taxon-name><tp:taxon-name-part taxon-name-part-type="genus">Muricea</tp:taxon-name-part> <tp:taxon-name-part taxon-name-part-type="species">plantaginea</tp:taxon-name-part></tp:taxon-name></italic> based on the lack of unilateral spinous spindles as structural part of coenenchyme and calyces, the thin branches, and the fan-shaped colony that have one or more planes. The holotype is the only colony presently found of <italic><tp:taxon-name><tp:taxon-name-part taxon-name-part-type="genus">Muricea</tp:taxon-name-part> <tp:taxon-name-part taxon-name-part-type="species">mortensenii</tp:taxon-name-part></tp:taxon-name></italic>.</p></tp:treatment-sec><ref-list><ref id="B45"><mixed-citation xmlns:xlink="http://www.w3.org/1999/xlink" xlink:type="simple">
          <person-group><name name-style="western"><surname>Stiasny</surname><given-names>G</given-names></name></person-group> (<year>1943</year>) <article-title><tp:taxon-name><tp:taxon-name-part taxon-name-part-type="suborder">Gorgonaria</tp:taxon-name-part></tp:taxon-name> von Panamá.</article-title> <source>Aus der Sammlung Dr. Th. Mortensen, Zoologisk Museum, Kopenhagen Videnskavelige Meddelelser fra den naturhistoriske Forening i Kovenhavn for Aarene</source> <volume>107</volume>: <fpage>59</fpage>–<lpage>103</lpage>.</mixed-citation></ref><ref id="B30"><mixed-citation xmlns:xlink="http://www.w3.org/1999/xlink" xlink:type="simple">
          <person-group><name name-style="western"><surname>Hickson</surname><given-names>SJ</given-names></name></person-group> (<year>1928</year>) <article-title>Papers from Dr. Th. Mortensen’s Pacific Expedition 1914–16. XLVII. The <tp:taxon-name><tp:taxon-name-part taxon-name-part-type="order">Gorgonacea</tp:taxon-name-part></tp:taxon-name> of Panama Bay together with a description of one species from the Galápagos Islands and one from Trinidad.</article-title> <source>Videnskabelige Meddelelser Fra Dansk Naturhistorisk Forening</source> <volume>85</volume>: <fpage>325</fpage>–<lpage>422</lpage>.</mixed-citation></ref></ref-list></tp:taxon-treatment>
