# Supplementary material for: A revision of the genus Muricea Lamouroux, 1821 (Anthozoa, Octocorallia) in the eastern Pacific. Part II
Source: Zookeys. 2016 Apr 14;(581):1–69. doi: 10.3897/zookeys.581.7910 (PMC4857041; doi:10.3897/zookeys.581.7910)
Supplement: XML Treatment for Muricea austera [file zookeys.581.7910-treatment10.xml]

<!DOCTYPE tp:taxon-treatment
  PUBLIC "-//TaxonX//DTD Taxonomic Treatment Publishing DTD v0 20100105//EN" "tax-treatment-NSO.dtd">
<tp:taxon-treatment xmlns:tp="http://www.plazi.org/taxpub"><tp:treatment-meta><kwd-group><label>Taxon classification</label><kwd><named-content content-type="kingdom">Animalia</named-content></kwd><kwd><named-content content-type="order">Alcyonacea</named-content></kwd><kwd><named-content content-type="family">Plexauridae</named-content></kwd></kwd-group><mixed-citation publication-type="journal"><person-group><name><surname>Breedy</surname><given-names>Odalisca</given-names></name><name><surname>Guzman</surname><given-names>Hector M.</given-names></name></person-group><article-title>A revision of the genus <italic><tp:taxon-name><tp:taxon-name-part taxon-name-part-type="genus">Muricea</tp:taxon-name-part></tp:taxon-name></italic> Lamouroux, 1821 (<tp:taxon-name><tp:taxon-name-part taxon-name-part-type="class">Anthozoa</tp:taxon-name-part></tp:taxon-name>, <tp:taxon-name><tp:taxon-name-part taxon-name-part-type="subclass">Octocorallia</tp:taxon-name-part></tp:taxon-name>) in the eastern Pacific. Part II</article-title><source>Zookeys</source><day>14</day><month>4</month><year>2016</year><volume>2016</volume><issue>581</issue><fpage>1</fpage><lpage>69</lpage><pub-id pub-id-type="doi">10.3897/zookeys.581.7910</pub-id></mixed-citation></tp:treatment-meta><tp:nomenclature><tp:taxon-name>
              <tp:taxon-name-part taxon-name-part-type="genus">Muricea</tp:taxon-name-part>
              <tp:taxon-name-part taxon-name-part-type="species">austera</tp:taxon-name-part>
            </tp:taxon-name><tp:taxon-authority>Verrill, 1869</tp:taxon-authority><xref ref-type="fig" rid="F24">Figures 24</xref><xref ref-type="fig" rid="F25">, 25</xref><xref ref-type="fig" rid="F26">, 26</xref><tp:nomenclature-citation-list><tp:nomenclature-citation><tp:taxon-name><tp:taxon-name-part taxon-name-part-type="genus">Muricea</tp:taxon-name-part> <tp:taxon-name-part taxon-name-part-type="species">austera</tp:taxon-name-part></tp:taxon-name><comment> Verrill, 1869: 430–432; <xref ref-type="bibr" rid="B32">Kükenthal 1919</xref>: 752; <xref ref-type="bibr" rid="B34">Kükenthal 1924</xref>: 142; <xref ref-type="bibr" rid="B28">Harden 1979</xref>: 143–1 44; <xref ref-type="bibr" rid="B30">Hickson 1928</xref>: 367–369.</comment></tp:nomenclature-citation></tp:nomenclature-citation-list></tp:nomenclature><tp:treatment-sec sec-type="material"><title>Material.</title><p>
              <named-content xmlns:xlink="http://www.w3.org/1999/xlink" content-type="dwc:typeStatus" xlink:type="simple">Lectotype</named-content>: <named-content xmlns:xlink="http://www.w3.org/1999/xlink" content-type="dwc:institutional_code" xlink:type="simple">YPM</named-content> 1569a, dry, Pearl Islands, Panamá, 11–14 m, F.H. Bradley, 1866. <named-content xmlns:xlink="http://www.w3.org/1999/xlink" content-type="dwc:typeStatus" xlink:type="simple">Paralectotypes</named-content>: MÉXICO: <named-content xmlns:xlink="http://www.w3.org/1999/xlink" content-type="dwc:institutional_code" xlink:type="simple">MCZ</named-content> 4974; <named-content xmlns:xlink="http://www.w3.org/1999/xlink" content-type="dwc:institutional_code" xlink:type="simple">USNM</named-content> 3094; dry, Cape San Lucas, Baja California, J. Xantus, <named-content xmlns:xlink="http://www.w3.org/1999/xlink" content-type="date" xlink:type="simple">April 1859</named-content>-<named-content xmlns:xlink="http://www.w3.org/1999/xlink" content-type="date" xlink:type="simple">August 1861</named-content>. <named-content xmlns:xlink="http://www.w3.org/1999/xlink" content-type="dwc:institutional_code" xlink:type="simple">USNM</named-content> 52291; <named-content xmlns:xlink="http://www.w3.org/1999/xlink" content-type="dwc:institutional_code" xlink:type="simple">USNM</named-content> 1130762 (part of <named-content xmlns:xlink="http://www.w3.org/1999/xlink" content-type="dwc:institutional_code" xlink:type="simple">YPM</named-content> 8660); <named-content xmlns:xlink="http://www.w3.org/1999/xlink" content-type="dwc:institutional_code" xlink:type="simple">YPM</named-content> 8660, dry, La Paz, Baja California, J. Pedersen, no date. PANAMÁ: <named-content xmlns:xlink="http://www.w3.org/1999/xlink" content-type="dwc:institutional_code" xlink:type="simple">USNM</named-content> 1130761 (part of <named-content xmlns:xlink="http://www.w3.org/1999/xlink" content-type="dwc:institutional_code" xlink:type="simple">YPM</named-content> 1569a); YPM809a-c; <named-content xmlns:xlink="http://www.w3.org/1999/xlink" content-type="dwc:institutional_code" xlink:type="simple">YPM</named-content> 1569b; <named-content xmlns:xlink="http://www.w3.org/1999/xlink" content-type="dwc:institutional_code" xlink:type="simple">ZMUC</named-content>-ANT 191 (part of <named-content xmlns:xlink="http://www.w3.org/1999/xlink" content-type="dwc:institutional_code" xlink:type="simple">YPM</named-content> 809), dry, Pearl Islands, 11–14 m, F.H. Bradley, 1866.</p></tp:treatment-sec><tp:treatment-sec sec-type="Description"><title>Description.</title><p>The lectotype is a bushy colony, 20 cm long and 23 cm wide, with brittle coenenchyme that is partially lost on some branches and with mostly naked terminal ends (Fig. <xref ref-type="fig" rid="F24">24A</xref>). Two slightly flattened stems, each 7–10 mm in diameter, arise from a large holdfast, about 6 cm long, devoid of coenenchyme and with a small white sponge attached (Fig. <xref ref-type="fig" rid="F24">24A</xref>). The branching is mostly dichotomous and mostly in one plane (Fig. <xref ref-type="fig" rid="F24">24A</xref>). The stems extend up to 15 mm long and subdivide into secondary branches, that bifurcate up to 6 times producing subordinate branches, no more than 25 mm apart. Some branches are wider at the lower part of the colony, up to 10 mm in diameter, but they are mostly of even thickness up to the tips, 7–8 mm in diameter. The branches bifurcate at close angles 30°–45°, and curved upwards. Some occasional branch anastomosis occurs, especially at the base. Unbranched terminal ends are up to 5 cm long, with rounded tips, and 6–9 mm in diameter. Axes are brownish and lighter at the tips. The calyces are all around the branches, bent upwards and close together, not imbricate but a little overlapped (Fig. <xref ref-type="fig" rid="F24">24B</xref>). They are raised, up to 2 mm long. The coenenchyme is thick and rough, composed of reddish–brown, orange and light yellow sclerites (Fig. <xref ref-type="fig" rid="F24">24C–E</xref>). The <!--PageBreak-->outer coenenchymal and calycular spindles are of various types: mostly unilateral spinous with the inner side heavily warty, and the outer side with short spines. They are elongated, with round ends, or with one end tapered and the other wide and blunt, or with one end acute or bifurcated, or tapered at both ends, 0.55–1.5 mm long and 0.20–0.50 mm wide (Fig. <xref ref-type="fig" rid="F25">25A</xref>). The largest sclerites are of a darker colour in the central part with lighter hues around the borders. Furthermore, leaf-like spindles are present, 0.22–0.65 mm long and 0.06–0.20 mm wide (Fig. <xref ref-type="fig" rid="F25">25B</xref>), with a spiny end that projects beyond the calyx border, and warty spindles, 0.35–0.48 mm long and 0.11–0.14 mm wide (Fig. <xref ref-type="fig" rid="F25">25C</xref>). The axial sheath is composed of warty radiates, 0.12–0.36 mm long and 0.12–0.2 mm wide, and spindles (Fig. <xref ref-type="fig" rid="F25">25D</xref>). An<!--PageBreak-->thocodial sclerites are pale yellow to whitish, 0.14–0.36 mm long and 0.02–0.06 mm wide (Figs <xref ref-type="fig" rid="F24">24E</xref>, <xref ref-type="fig" rid="F25">25E</xref>).</p><fig id="F24" position="float" orientation="portrait"><label>Figure 24.</label><caption><p>
          <italic><tp:taxon-name><tp:taxon-name-part taxon-name-part-type="genus">Muricea</tp:taxon-name-part> <tp:taxon-name-part taxon-name-part-type="species">austera</tp:taxon-name-part></tp:taxon-name></italic> Verrill, 1869. <named-content xmlns:xlink="http://www.w3.org/1999/xlink" content-type="dwc:institutional_code" xlink:type="simple">YPM</named-content> 1569a. <bold>A</bold> Colony <bold>B</bold> Detail of branches <bold>C–E</bold> Sclerites, light micrographs.</p></caption><graphic xmlns:xlink="http://www.w3.org/1999/xlink" xlink:href="zookeys-581-001-g024.jpg" position="float" orientation="portrait" xlink:type="simple" id="oo_84965.jpg"/></fig><fig id="F25" position="float" orientation="portrait"><label>Figure 25.</label><caption><p>
          <italic><tp:taxon-name><tp:taxon-name-part taxon-name-part-type="genus">Muricea</tp:taxon-name-part> <tp:taxon-name-part taxon-name-part-type="species">austera</tp:taxon-name-part></tp:taxon-name></italic> Verrill, 1869. <named-content xmlns:xlink="http://www.w3.org/1999/xlink" content-type="dwc:institutional_code" xlink:type="simple">YPM</named-content> 1569a. <bold>A–C</bold> Calycular and coenenchymal sclerites <bold>D</bold> Axial sheath sclerites <bold>E</bold> Anthocodial sclerites.</p></caption><graphic xmlns:xlink="http://www.w3.org/1999/xlink" xlink:href="zookeys-581-001-g025.jpg" position="float" orientation="portrait" xlink:type="simple" id="oo_84966.jpg"/></fig><p>Colour of the colony is reddish brown.</p></tp:treatment-sec><tp:treatment-sec sec-type="Habitat and variability"><title>Habitat and variability.</title><p>The colonies ramify producing a bouquet-like structure (Fig. <xref ref-type="fig" rid="F26">26A</xref>) or mostly grow in one plane (Fig. <xref ref-type="fig" rid="F26">26B–C</xref>), in some cases, the holdfast extends for some distance along the substrate producing many more branches in a fringing-like colony that in some cases is growing upside down. The polyps are orange to yellow (Fig. <xref ref-type="fig" rid="F26">26A–B</xref>). In the examined specimens the larger sclerites reach up to 0.2 mm long. The branches vary in diameter from 6–10 mm, in some cases few bifurcations occur forming candelabrum-like colonies or single finger-like short branches joint by extending holdfast.</p><fig id="F26" position="float" orientation="portrait"><label>Figure 26.</label><caption><p>
          <italic><tp:taxon-name><tp:taxon-name-part taxon-name-part-type="genus">Muricea</tp:taxon-name-part> <tp:taxon-name-part taxon-name-part-type="species">austera</tp:taxon-name-part></tp:taxon-name></italic> Verrill, 1869, colonies <italic>in situ</italic>, submarine pictures. <bold>A</bold> Gigima, AMP Puntilla de Santa Elena, Ecuador, photograph: Fernando Rivera <bold>B</bold> Salango, Machalilla National Park, Ecuador, photograph: Fernando Rivera <bold>C</bold> Coiba National Park, Panamá, photograph: Graham Edgar,.</p></caption><graphic xmlns:xlink="http://www.w3.org/1999/xlink" xlink:href="zookeys-581-001-g026.jpg" position="float" orientation="portrait" xlink:type="simple" id="oo_84967.jpg"/></fig></tp:treatment-sec><tp:treatment-sec sec-type="Distribution"><title>Distribution.</title><p>It has a widespread distribution, from México to Perú. Type locality: Pearl Islands, Panamá.</p></tp:treatment-sec><tp:treatment-sec sec-type="Remarks"><title>Remarks.</title><p>Verrill (1868) described this species with specimens from Pearl Islands, Cape San Lucas and La Paz, Baja California. Later, <xref ref-type="bibr" rid="B30">Hickson (1928)</xref> revised a specimen from Taboguilla Island, Gulf of Panama and added some details about variation in calyx length (little larger) and found larger sclerites, up to 2 mm long. Verrill (1868) and <xref ref-type="bibr" rid="B30">Hickson (1928)</xref> considered the species as rare in Panamá, but we found it common at various localities around Pearl Islands and Gulf of Chiriquí.</p><p>Verrill did not designate a holotype for the species. The specimen <named-content xmlns:xlink="http://www.w3.org/1999/xlink" content-type="dwc:institutional_code" xlink:type="simple">YPM</named-content> 1569a is the largest of the syntype series and closely matches Verrill’s description of the species, therefore, we designate this specimen as the lectotype of <italic><tp:taxon-name><tp:taxon-name-part taxon-name-part-type="genus">Muricea</tp:taxon-name-part> <tp:taxon-name-part taxon-name-part-type="species">austera</tp:taxon-name-part></tp:taxon-name></italic> with the purpose of clearly establishing its taxonomic status.</p></tp:treatment-sec><tp:treatment-sec sec-type="material"><title>Other material revised.</title><p>COSTA RICA: UCR 623–624, 633a, dry, Bajo Isla Chora, Sámara Bay, Guanacaste, 10 m, H. Guzman, <named-content xmlns:xlink="http://www.w3.org/1999/xlink" content-type="date" xlink:type="simple">18 March 1984</named-content>; UCR 779, dry, Peñón de la Bruja, Santa Rosa National Park, 10 m, J. Cortés, <named-content xmlns:xlink="http://www.w3.org/1999/xlink" content-type="date" xlink:type="simple">5 March 1994</named-content>; UCR 836, dry, Cabo Blanco Islet, SW from Cabo Blanco National Reserve, Puntarenas, 12 m, L. Mena, <named-content xmlns:xlink="http://www.w3.org/1999/xlink" content-type="date" xlink:type="simple">26 April 1994</named-content>. ECUADOR: IIN 4b, 5, 6, dry, Tambip, Salinas, 12–14 m, F. Rivera, P. Martínez, <named-content xmlns:xlink="http://www.w3.org/1999/xlink" content-type="date" xlink:type="simple">20 July 2010</named-content>; IIN 23, dry, Bajo Lunes, Salinas, 18 m, F. Rivera, P. Martínez, <named-content xmlns:xlink="http://www.w3.org/1999/xlink" content-type="date" xlink:type="simple">21 July 2010</named-content>; IIN 62, dry, Gigima, Salinas, 12–14 m, F. Rivera, P. Martínez, <named-content xmlns:xlink="http://www.w3.org/1999/xlink" content-type="date" xlink:type="simple">22 July 2010</named-content>; IIN 104, 118, dry, Los Ahorcados, Machalilla National Park, 10–12 m, F. Rivera, P. Martínez, <named-content xmlns:xlink="http://www.w3.org/1999/xlink" content-type="date" xlink:type="simple">25 July 2010</named-content>. EL SALVADOR: UCR 1936, ethanol preserved, Departamento la Libertad, Playa Mizata, J. Segovia, <named-content xmlns:xlink="http://www.w3.org/1999/xlink" content-type="date" xlink:type="simple">26 February 2010</named-content>. MÉXICO: M 11, dry, León echado Island, San Carlos Bay, Sonora, 5–25 m, J.L. Carballo, <named-content xmlns:xlink="http://www.w3.org/1999/xlink" content-type="date" xlink:type="simple">6 December 2000</named-content>; M 29, dry, Lobos Island, Mazatlan Bay, Sinaloa, 5–25 m, J.L. Carballo, <named-content xmlns:xlink="http://www.w3.org/1999/xlink" content-type="date" xlink:type="simple">17 November 1998</named-content>. <named-content xmlns:xlink="http://www.w3.org/1999/xlink" content-type="dwc:institutional_code" xlink:type="simple">STRI</named-content> 1128, ethanol preserved, El Faro, Oaxaca, 8 m, R. Abeytia, <named-content xmlns:xlink="http://www.w3.org/1999/xlink" content-type="date" xlink:type="simple">2 September 2004</named-content>; <named-content xmlns:xlink="http://www.w3.org/1999/xlink" content-type="dwc:institutional_code" xlink:type="simple">STRI</named-content> 1139, ethanol preserved, El Faro, Oaxaca, 8 m, R. Abeytia, <named-content xmlns:xlink="http://www.w3.org/1999/xlink" content-type="date" xlink:type="simple">13 August 2004</named-content>. PANAMÁ: <named-content xmlns:xlink="http://www.w3.org/1999/xlink" content-type="dwc:institutional_code" xlink:type="simple">STRI</named-content> 25, 27, dry, Santa Cruz Island, Chiriquí Gulf, 5–10 m, H. Guzman, <named-content xmlns:xlink="http://www.w3.org/1999/xlink" content-type="date" xlink:type="simple">10 December 2001</named-content>; <named-content xmlns:xlink="http://www.w3.org/1999/xlink" content-type="dwc:institutional_code" xlink:type="simple">STRI</named-content> 143, 204, Jicarita Island, Chiriquí Gulf, 10–20, H. Guzman, <named-content xmlns:xlink="http://www.w3.org/1999/xlink" content-type="date" xlink:type="simple">9 May 2002</named-content>; <named-content xmlns:xlink="http://www.w3.org/1999/xlink" content-type="dwc:institutional_code" xlink:type="simple">STRI</named-content> 145, dry, Jicarita Island, Chiriquí Gulf, 10–30 m, H. Guzman, <named-content xmlns:xlink="http://www.w3.org/1999/xlink" content-type="date" xlink:type="simple">19 April 2002</named-content>; <named-content xmlns:xlink="http://www.w3.org/1999/xlink" content-type="dwc:institutional_code" xlink:type="simple">STRI</named-content> 290, Piedra Hacha, Chiriquí Gulf, 20–30m, H. Guzman, <named-content xmlns:xlink="http://www.w3.org/1999/xlink" content-type="date" xlink:type="simple">22 April 2002</named-content>; <named-content xmlns:xlink="http://www.w3.org/1999/xlink" content-type="dwc:institutional_code" xlink:type="simple">STRI</named-content> 319, dry, Chiriquí Gulf, 5–10 m, H. Guzman, <named-content xmlns:xlink="http://www.w3.org/1999/xlink" content-type="date" xlink:type="simple">24 April 2002</named-content>; <named-content xmlns:xlink="http://www.w3.org/1999/xlink" content-type="dwc:institutional_code" xlink:type="simple">STRI</named-content> 406, Seca Grande Islande Chiriquí Gulf, 20 m, H. Guzman, <named-content xmlns:xlink="http://www.w3.org/1999/xlink" content-type="date" xlink:type="simple">26 August 2002</named-content>; <named-content xmlns:xlink="http://www.w3.org/1999/xlink" content-type="dwc:institutional_code" xlink:type="simple">STRI</named-content> 417, Chiriquí Gulf, 20 m, H. Guzman, <named-content xmlns:xlink="http://www.w3.org/1999/xlink" content-type="date" xlink:type="simple">26 August 2002</named-content>; <named-content xmlns:xlink="http://www.w3.org/1999/xlink" content-type="dwc:institutional_code" xlink:type="simple">STRI</named-content> <!--PageBreak-->445, Jacarita Island, 10–25 m, H. Guzman, <named-content xmlns:xlink="http://www.w3.org/1999/xlink" content-type="date" xlink:type="simple">29 August 2002</named-content>; <named-content xmlns:xlink="http://www.w3.org/1999/xlink" content-type="dwc:institutional_code" xlink:type="simple">STRI</named-content> 525, Bajo Bolano, Chiriquí Gulf, 25 m, H. Guzman, <named-content xmlns:xlink="http://www.w3.org/1999/xlink" content-type="date" xlink:type="simple">16 April 2003</named-content>; <named-content xmlns:xlink="http://www.w3.org/1999/xlink" content-type="dwc:institutional_code" xlink:type="simple">STRI</named-content> 751, Roca Trollope, 10–20 m, H. Guzman, <named-content xmlns:xlink="http://www.w3.org/1999/xlink" content-type="date" xlink:type="simple">6 August 2003</named-content>; <named-content xmlns:xlink="http://www.w3.org/1999/xlink" content-type="dwc:institutional_code" xlink:type="simple">STRI</named-content> 777, Pearl Islands, 3 m, H. Guzman, <named-content xmlns:xlink="http://www.w3.org/1999/xlink" content-type="date" xlink:type="simple">11 August 2003</named-content>; <named-content xmlns:xlink="http://www.w3.org/1999/xlink" content-type="dwc:institutional_code" xlink:type="simple">STRI</named-content> 791, San José Island, 3 m, H. Guzman, <named-content xmlns:xlink="http://www.w3.org/1999/xlink" content-type="date" xlink:type="simple">11 October 2003</named-content>; <named-content xmlns:xlink="http://www.w3.org/1999/xlink" content-type="dwc:institutional_code" xlink:type="simple">STRI</named-content> 810, Pearl Islands, 2 m, H. Guzman, <named-content xmlns:xlink="http://www.w3.org/1999/xlink" content-type="date" xlink:type="simple">6 April 2004</named-content>; SRTI 821, 822, Pearl Islands, 3 m, H. Guzman, <named-content xmlns:xlink="http://www.w3.org/1999/xlink" content-type="date" xlink:type="simple">6 April 2004</named-content>; <named-content xmlns:xlink="http://www.w3.org/1999/xlink" content-type="dwc:institutional_code" xlink:type="simple">STRI</named-content> 834, Pearl Islands, 27 m, H. Guzman, <named-content xmlns:xlink="http://www.w3.org/1999/xlink" content-type="date" xlink:type="simple">7 April 2004</named-content>; <named-content xmlns:xlink="http://www.w3.org/1999/xlink" content-type="dwc:institutional_code" xlink:type="simple">STRI</named-content> 838, Pearl Islands, 2 m, H. Guzman, <named-content xmlns:xlink="http://www.w3.org/1999/xlink" content-type="date" xlink:type="simple">8 April 2004</named-content>; <named-content xmlns:xlink="http://www.w3.org/1999/xlink" content-type="dwc:institutional_code" xlink:type="simple">STRI</named-content> 845, Pearl Islands, 3 m, H. <!--PageBreak-->Guzman, <named-content xmlns:xlink="http://www.w3.org/1999/xlink" content-type="date" xlink:type="simple">20 April 2004</named-content>; <named-content xmlns:xlink="http://www.w3.org/1999/xlink" content-type="dwc:institutional_code" xlink:type="simple">STRI</named-content> 866, Achotines, Chiriquí Gulf, 3–10 m, H. Guzman, <named-content xmlns:xlink="http://www.w3.org/1999/xlink" content-type="date" xlink:type="simple">5 May 2004</named-content>; <named-content xmlns:xlink="http://www.w3.org/1999/xlink" content-type="dwc:institutional_code" xlink:type="simple">STRI</named-content> 900, 901, 930, Pearl Islands, 10 m, H. Guzman, <named-content xmlns:xlink="http://www.w3.org/1999/xlink" content-type="date" xlink:type="simple">23 September 2004</named-content>; <named-content xmlns:xlink="http://www.w3.org/1999/xlink" content-type="dwc:institutional_code" xlink:type="simple">STRI</named-content> 943, Pearl Islands, 3–20 m, H. Guzman, <named-content xmlns:xlink="http://www.w3.org/1999/xlink" content-type="date" xlink:type="simple">23 September 2004</named-content>; ethanol preserved, <named-content xmlns:xlink="http://www.w3.org/1999/xlink" content-type="dwc:institutional_code" xlink:type="simple">STRI</named-content> 137B,145B, 1213, Saboga Island,1–5 m, H. Guzman, <named-content xmlns:xlink="http://www.w3.org/1999/xlink" content-type="date" xlink:type="simple">14 December 2001</named-content>; <named-content xmlns:xlink="http://www.w3.org/1999/xlink" content-type="dwc:institutional_code" xlink:type="simple">STRI</named-content> C5, Coiba Island, Chiriquí Gulf, H. Guzman, <named-content xmlns:xlink="http://www.w3.org/1999/xlink" content-type="date" xlink:type="simple">3 August 2002</named-content>.</p></tp:treatment-sec><ref-list><ref id="B32"><mixed-citation xmlns:xlink="http://www.w3.org/1999/xlink" xlink:type="simple">
          <person-group><name name-style="western"><surname>Kükenthal</surname><given-names>W</given-names></name></person-group> (<year>1919</year>) <article-title><tp:taxon-name><tp:taxon-name-part taxon-name-part-type="suborder">Gorgonaria</tp:taxon-name-part></tp:taxon-name>.</article-title> <source>Wissenschaftliche Ergebnisse der deutsche Tiefsee-Expeditionen “<italic><tp:taxon-name><tp:taxon-name-part taxon-name-part-type="genus">Valdivia</tp:taxon-name-part></tp:taxon-name></italic>” 1898–99</source> <volume>13</volume>(<issue>2</issue>): <fpage>1</fpage>–<lpage>946</lpage>.</mixed-citation></ref><ref id="B34"><mixed-citation xmlns:xlink="http://www.w3.org/1999/xlink" xlink:type="simple">
          <person-group><name name-style="western"><surname>Kükenthal</surname><given-names>W</given-names></name></person-group> (<year>1924</year>) <source><tp:taxon-name><tp:taxon-name-part taxon-name-part-type="suborder">Gorgonaria</tp:taxon-name-part></tp:taxon-name>. Das Tierreich</source>, <volume>Vol. 47</volume>. <publisher-name>Walter de Gruyter and Company</publisher-name>, <publisher-loc>Berlin</publisher-loc>, und <publisher-loc>Leipzig</publisher-loc>, <size units="page">478 pp</size>.</mixed-citation></ref><ref id="B28"><mixed-citation xmlns:xlink="http://www.w3.org/1999/xlink" xlink:type="simple">
          <person-group><name name-style="western"><surname>Harden</surname><given-names>DG</given-names></name></person-group> (<year>1979</year>) <source>Intuitive and Numerical Classification of East Pacific <tp:taxon-name><tp:taxon-name-part taxon-name-part-type="order">Gorgonacea</tp:taxon-name-part></tp:taxon-name> (<tp:taxon-name><tp:taxon-name-part taxon-name-part-type="subclass">Octocorallia</tp:taxon-name-part></tp:taxon-name>)</source>. <comment>PhD thesis</comment>, <publisher-name>Illinois State University</publisher-name>, <publisher-loc>Illinois, USA</publisher-loc>.</mixed-citation></ref><ref id="B30"><mixed-citation xmlns:xlink="http://www.w3.org/1999/xlink" xlink:type="simple">
          <person-group><name name-style="western"><surname>Hickson</surname><given-names>SJ</given-names></name></person-group> (<year>1928</year>) <article-title>Papers from Dr. Th. Mortensen’s Pacific Expedition 1914–16. XLVII. The <tp:taxon-name><tp:taxon-name-part taxon-name-part-type="order">Gorgonacea</tp:taxon-name-part></tp:taxon-name> of Panama Bay together with a description of one species from the Galápagos Islands and one from Trinidad.</article-title> <source>Videnskabelige Meddelelser Fra Dansk Naturhistorisk Forening</source> <volume>85</volume>: <fpage>325</fpage>–<lpage>422</lpage>.</mixed-citation></ref></ref-list></tp:taxon-treatment>
