# Supplementary material for: A revision of the genus Muricea Lamouroux, 1821 (Anthozoa, Octocorallia) in the eastern Pacific. Part II
Source: Zookeys. 2016 Apr 14;(581):1–69. doi: 10.3897/zookeys.581.7910 (PMC4857041; doi:10.3897/zookeys.581.7910)
Supplement: XML Treatment for Muricea albida [file zookeys.581.7910-treatment11.xml]

<!DOCTYPE tp:taxon-treatment
  PUBLIC "-//TaxonX//DTD Taxonomic Treatment Publishing DTD v0 20100105//EN" "tax-treatment-NSO.dtd">
<tp:taxon-treatment xmlns:tp="http://www.plazi.org/taxpub"><tp:treatment-meta><kwd-group><label>Taxon classification</label><kwd><named-content content-type="kingdom">Animalia</named-content></kwd><kwd><named-content content-type="order">Alcyonacea</named-content></kwd><kwd><named-content content-type="family">Plexauridae</named-content></kwd></kwd-group><mixed-citation publication-type="journal"><person-group><name><surname>Breedy</surname><given-names>Odalisca</given-names></name><name><surname>Guzman</surname><given-names>Hector M.</given-names></name></person-group><article-title>A revision of the genus <italic><tp:taxon-name><tp:taxon-name-part taxon-name-part-type="genus">Muricea</tp:taxon-name-part></tp:taxon-name></italic> Lamouroux, 1821 (<tp:taxon-name><tp:taxon-name-part taxon-name-part-type="class">Anthozoa</tp:taxon-name-part></tp:taxon-name>, <tp:taxon-name><tp:taxon-name-part taxon-name-part-type="subclass">Octocorallia</tp:taxon-name-part></tp:taxon-name>) in the eastern Pacific. Part II</article-title><source>Zookeys</source><day>14</day><month>4</month><year>2016</year><volume>2016</volume><issue>581</issue><fpage>1</fpage><lpage>69</lpage><pub-id pub-id-type="doi">10.3897/zookeys.581.7910</pub-id></mixed-citation></tp:treatment-meta><tp:nomenclature><tp:taxon-name>
              <tp:taxon-name-part taxon-name-part-type="genus">Muricea</tp:taxon-name-part>
              <tp:taxon-name-part taxon-name-part-type="species">albida</tp:taxon-name-part>
            </tp:taxon-name><tp:taxon-authority>Verrill, 1868</tp:taxon-authority><xref ref-type="fig" rid="F27">Figures 27</xref><xref ref-type="fig" rid="F28">, 28</xref><!--PageBreak--><tp:nomenclature-citation-list><tp:nomenclature-citation><tp:taxon-name><tp:taxon-name-part taxon-name-part-type="genus">Muricea</tp:taxon-name-part> <tp:taxon-name-part taxon-name-part-type="species">robusta</tp:taxon-name-part></tp:taxon-name><comment> (pars.) Verrill, 1866: 329.</comment></tp:nomenclature-citation><tp:nomenclature-citation><tp:taxon-name><tp:taxon-name-part taxon-name-part-type="genus">Muricea</tp:taxon-name-part> <tp:taxon-name-part taxon-name-part-type="species">albida</tp:taxon-name-part></tp:taxon-name><comment> Verrill, 1868b: 412; <xref ref-type="bibr" rid="B54">Verrill 1869</xref>: 437–439; <xref ref-type="bibr" rid="B32">Kükenthal 1919</xref>: 752; <xref ref-type="bibr" rid="B34">Kükenthal 1924</xref>: 146; <xref ref-type="bibr" rid="B30">Hickson 1928</xref>: 363–364; <xref ref-type="bibr" rid="B42">Riess 1929</xref>: 393–394; <xref ref-type="bibr" rid="B28">Harden 1979</xref>: 142–143.</comment></tp:nomenclature-citation></tp:nomenclature-citation-list></tp:nomenclature><tp:treatment-sec sec-type="material"><title>Material.</title><p>
                <named-content xmlns:xlink="http://www.w3.org/1999/xlink" content-type="dwc:typeStatus" xlink:type="simple">Lectotype</named-content>. <named-content xmlns:xlink="http://www.w3.org/1999/xlink" content-type="dwc:institutional_code" xlink:type="simple">YPM</named-content> 1559a, dry, Pearl Islands, Panamá, 11–14 m, F.H. Bradley, 1866. <named-content xmlns:xlink="http://www.w3.org/1999/xlink" content-type="dwc:typeStatus" xlink:type="simple">Paralectotypes</named-content>. PANAMÁ: <named-content xmlns:xlink="http://www.w3.org/1999/xlink" content-type="dwc:institutional_code" xlink:type="simple">MCZ</named-content> 712; <named-content xmlns:xlink="http://www.w3.org/1999/xlink" content-type="dwc:institutional_code" xlink:type="simple">MCZ</named-content> 4976; <named-content xmlns:xlink="http://www.w3.org/1999/xlink" content-type="dwc:institutional_code" xlink:type="simple">MCZ</named-content> 7016; dry; <named-content xmlns:xlink="http://www.w3.org/1999/xlink" content-type="dwc:institutional_code" xlink:type="simple">YPM</named-content> 563, <named-content xmlns:xlink="http://www.w3.org/1999/xlink" content-type="specimen-count" xlink:type="simple">3 specimens</named-content>; <named-content xmlns:xlink="http://www.w3.org/1999/xlink" content-type="dwc:institutional_code" xlink:type="simple">YPM</named-content> 563h; <named-content xmlns:xlink="http://www.w3.org/1999/xlink" content-type="dwc:institutional_code" xlink:type="simple">YPM</named-content> 1559b-d, <named-content xmlns:xlink="http://www.w3.org/1999/xlink" content-type="dwc:institutional_code" xlink:type="simple">ZMUC</named-content>-ANT 190, <named-content xmlns:xlink="http://www.w3.org/1999/xlink" content-type="specimen-count" xlink:type="simple">2 specimens</named-content> (part of <named-content xmlns:xlink="http://www.w3.org/1999/xlink" content-type="dwc:institutional_code" xlink:type="simple">YPM</named-content> 1559); dry; <named-content xmlns:xlink="http://www.w3.org/1999/xlink" content-type="dwc:institutional_code" xlink:type="simple">YPM</named-content> 1633, 2 fragments, ethanol preserved, data as in the <named-content xmlns:xlink="http://www.w3.org/1999/xlink" content-type="dwc:typeStatus" xlink:type="simple">lectotype</named-content>.</p><!--PageBreak--></tp:treatment-sec><tp:treatment-sec sec-type="Description"><title>Description.</title><p>The lectotype is a 15 cm long and 12 cm wide, candelabrum-like colony, branching in one plane and mostly dichotomous (Fig. <xref ref-type="fig" rid="F27">27A</xref>). The colony arises from a conical holdfast, about 24 mm in diameter, partially devoid of coenenchyme. The stem is 10 mm in diameter slightly flattened, and 23 mm long, it bifurcates producing secondary branches that subdivide again at distances up to 1.5 cm apart, two of them remain as long simple branchlets. The branches and branchlets are stout, 7–10 mm in diameter and are tapered toward the tips, reaching 5–7 mm in diameter. The branches split at close angles, about 45°, and some branchlets project at acute or wider angles. The unbranched terminal ends are up to 11 mm long. The calyces are all around the branches, close together, slightly imbricate at the upper part of the branches (Fig. <xref ref-type="fig" rid="F27">27B</xref>). They are elongated, sub-conical, about 2 mm long, and mostly project at right angles to the branches. The coenenchyme is thick and compact. The sclerites are white, and greyish (Fig. <xref ref-type="fig" rid="F27">27C–D</xref>). The outer coenenchyme and calycular sclerites <!--PageBreak-->are of various types. The larger ones are unilateral spinous spindles with the inner side with small numerous warts and the outer side with short spines, they are elongated, with blunt ends, or with one end tapered and the other wide and blunt, 0.60–1.41 mm long and 0.25–0.05 mm wide, (Fig. <xref ref-type="fig" rid="F28">28A</xref>). Furthermore, spiny spindles with one spiny end and a warty body are present, 0.29–0.6 mm long and 0.09–0.14 mm wide (Fig. <xref ref-type="fig" rid="F28">28B</xref>), the sharp or spiny ends project beyond the calyx border; and warty, elongated spindles 0.44–0.60 mm long and 0.07–0.11 mm wide (Fig. <xref ref-type="fig" rid="F28">28C</xref>). The axial sheath is composed of warty, irregular spindles, and radiates 0.18–0.30 mm long and 0.05–0.14 mm wide with acute or bifurcated ends, and radiates (Fig. <xref ref-type="fig" rid="F28">28D</xref>). Anthocodial sclerites are flat warty rods, some with one bifurcated end, 0.11–0.25 mm long and 0.01–0.03 mm wide (Fig. <xref ref-type="fig" rid="F28">28E</xref>).</p><fig id="F27" position="float" orientation="portrait"><label>Figure 27.</label><caption><p>
          <italic><tp:taxon-name><tp:taxon-name-part taxon-name-part-type="genus">Muricea</tp:taxon-name-part> <tp:taxon-name-part taxon-name-part-type="species">albida</tp:taxon-name-part></tp:taxon-name></italic> Verrill, 1868b. <named-content xmlns:xlink="http://www.w3.org/1999/xlink" content-type="dwc:institutional_code" xlink:type="simple">YPM</named-content> 1559a. <bold>A</bold> Colony <bold>B</bold> Detail of branches <bold>C–D</bold> Sclerites, light micrographs.</p></caption><graphic xmlns:xlink="http://www.w3.org/1999/xlink" xlink:href="zookeys-581-001-g027.jpg" position="float" orientation="portrait" xlink:type="simple" id="oo_84968.jpg"/></fig><fig id="F28" position="float" orientation="portrait"><label>Figure 28.</label><caption><p>
          <italic><tp:taxon-name><tp:taxon-name-part taxon-name-part-type="genus">Muricea</tp:taxon-name-part> <tp:taxon-name-part taxon-name-part-type="species">albida</tp:taxon-name-part></tp:taxon-name></italic> Verrill, 1868b. <named-content xmlns:xlink="http://www.w3.org/1999/xlink" content-type="dwc:institutional_code" xlink:type="simple">YPM</named-content> 1559a. <bold>A–C</bold>. Calycular and coenenchymal sclerites <bold>D</bold> Axial sheath sclerites. <bold>E</bold> Anthocodial sclerites.</p></caption><graphic xmlns:xlink="http://www.w3.org/1999/xlink" xlink:href="zookeys-581-001-g028.jpg" position="float" orientation="portrait" xlink:type="simple" id="oo_84969.jpg"/></fig><p>Colour of the colony is white.</p></tp:treatment-sec><tp:treatment-sec sec-type="Distribution"><title>Distribution.</title><p>It is known from the type locality, Pearl Islands, and reported from Taboguilla Island. However, <italic><tp:taxon-name><tp:taxon-name-part taxon-name-part-type="genus">Muricea</tp:taxon-name-part> <tp:taxon-name-part taxon-name-part-type="species">albida</tp:taxon-name-part></tp:taxon-name></italic> has not been found during our recent extensive surveys along Pacific Panamá.</p></tp:treatment-sec><tp:treatment-sec sec-type="Remarks"><title>Remarks.</title><p>The species was described by <xref ref-type="bibr" rid="B54">Verrill (1869)</xref> with specimens from Panamá, <xref ref-type="bibr" rid="B30">Hickson (1928)</xref> added some not relevant details to the description. Verrill did not designate a holotype for the species, thus we chose specimen <named-content xmlns:xlink="http://www.w3.org/1999/xlink" content-type="dwc:institutional_code" xlink:type="simple">YPM</named-content> 1559a, that is probably the figured specimen (<xref ref-type="bibr" rid="B54">Verrill 1869</xref> Pl. 7, Fig. <xref ref-type="fig" rid="F9">9</xref>), as the lectotype of <italic><tp:taxon-name><tp:taxon-name-part taxon-name-part-type="genus">Muricea</tp:taxon-name-part> <tp:taxon-name-part taxon-name-part-type="species">albida</tp:taxon-name-part></tp:taxon-name></italic> to clearly establish its taxonomic status.</p></tp:treatment-sec><tp:treatment-sec sec-type="material"><title>Other material revised.</title><p>PANAMÁ: BM 1946.1.14.43, off Taboguilla, 9 m, C. Crossland, <named-content xmlns:xlink="http://www.w3.org/1999/xlink" content-type="date" xlink:type="simple">22 November 1915</named-content>.</p></tp:treatment-sec><tp:treatment-sec><!--Section generated to contain objects referenced in tp:taxon-treatment.--><fig id="F9" position="float" orientation="portrait"><label>Figure 9.</label><caption><p>
          <italic><tp:taxon-name><tp:taxon-name-part taxon-name-part-type="genus">Muricea</tp:taxon-name-part> <tp:taxon-name-part taxon-name-part-type="species">aspera</tp:taxon-name-part></tp:taxon-name></italic> Verrill, 1869 <named-content xmlns:xlink="http://www.w3.org/1999/xlink" content-type="dwc:institutional_code" xlink:type="simple">YPM</named-content> 1663a. <bold>A–B</bold> Calycular and coenenchymal sclerites <bold>C</bold> Axial sheath <bold>D</bold> Anthocodial sclerites.</p></caption><graphic xmlns:xlink="http://www.w3.org/1999/xlink" xlink:href="zookeys-581-001-g009.jpg" position="float" orientation="portrait" xlink:type="simple" id="oo_84949.jpg"/></fig></tp:treatment-sec><ref-list><ref id="B54"><mixed-citation xmlns:xlink="http://www.w3.org/1999/xlink" xlink:type="simple">
          <person-group><name name-style="western"><surname>Verrill</surname><given-names>AE</given-names></name></person-group> (<year>1869</year>) <article-title>Notes on <tp:taxon-name><tp:taxon-name-part taxon-name-part-type="subkingdom">Radiata</tp:taxon-name-part></tp:taxon-name> in the Museum of Yale College, Number 6: Review of the corals and polyps of the West Coast of America.</article-title> <source>Transactions of the Connecticut Academy of Arts and Sciences</source> (<edition>Second Edition</edition>) <volume>1</volume>: <fpage>418</fpage>–<lpage>518</lpage>.</mixed-citation></ref><ref id="B32"><mixed-citation xmlns:xlink="http://www.w3.org/1999/xlink" xlink:type="simple">
          <person-group><name name-style="western"><surname>Kükenthal</surname><given-names>W</given-names></name></person-group> (<year>1919</year>) <article-title><tp:taxon-name><tp:taxon-name-part taxon-name-part-type="suborder">Gorgonaria</tp:taxon-name-part></tp:taxon-name>.</article-title> <source>Wissenschaftliche Ergebnisse der deutsche Tiefsee-Expeditionen “<italic><tp:taxon-name><tp:taxon-name-part taxon-name-part-type="genus">Valdivia</tp:taxon-name-part></tp:taxon-name></italic>” 1898–99</source> <volume>13</volume>(<issue>2</issue>): <fpage>1</fpage>–<lpage>946</lpage>.</mixed-citation></ref><ref id="B34"><mixed-citation xmlns:xlink="http://www.w3.org/1999/xlink" xlink:type="simple">
          <person-group><name name-style="western"><surname>Kükenthal</surname><given-names>W</given-names></name></person-group> (<year>1924</year>) <source><tp:taxon-name><tp:taxon-name-part taxon-name-part-type="suborder">Gorgonaria</tp:taxon-name-part></tp:taxon-name>. Das Tierreich</source>, <volume>Vol. 47</volume>. <publisher-name>Walter de Gruyter and Company</publisher-name>, <publisher-loc>Berlin</publisher-loc>, und <publisher-loc>Leipzig</publisher-loc>, <size units="page">478 pp</size>.</mixed-citation></ref><ref id="B30"><mixed-citation xmlns:xlink="http://www.w3.org/1999/xlink" xlink:type="simple">
          <person-group><name name-style="western"><surname>Hickson</surname><given-names>SJ</given-names></name></person-group> (<year>1928</year>) <article-title>Papers from Dr. Th. Mortensen’s Pacific Expedition 1914–16. XLVII. The <tp:taxon-name><tp:taxon-name-part taxon-name-part-type="order">Gorgonacea</tp:taxon-name-part></tp:taxon-name> of Panama Bay together with a description of one species from the Galápagos Islands and one from Trinidad.</article-title> <source>Videnskabelige Meddelelser Fra Dansk Naturhistorisk Forening</source> <volume>85</volume>: <fpage>325</fpage>–<lpage>422</lpage>.</mixed-citation></ref><ref id="B42"><mixed-citation xmlns:xlink="http://www.w3.org/1999/xlink" xlink:type="simple">
          <person-group><name name-style="western"><surname>Riess</surname><given-names>M</given-names></name></person-group> (<year>1929</year>) <article-title>Die Gorgonarien Westindiens. Kapitel 8. Die Familie <tp:taxon-name><tp:taxon-name-part taxon-name-part-type="family">Muriceidae</tp:taxon-name-part></tp:taxon-name>.</article-title> <source>Zoologische Jahrbuecher Systematik Supplement</source> <volume>16</volume>(<issue>2</issue>): <fpage>377</fpage>–<lpage>420</lpage>.</mixed-citation></ref><ref id="B28"><mixed-citation xmlns:xlink="http://www.w3.org/1999/xlink" xlink:type="simple">
          <person-group><name name-style="western"><surname>Harden</surname><given-names>DG</given-names></name></person-group> (<year>1979</year>) <source>Intuitive and Numerical Classification of East Pacific <tp:taxon-name><tp:taxon-name-part taxon-name-part-type="order">Gorgonacea</tp:taxon-name-part></tp:taxon-name> (<tp:taxon-name><tp:taxon-name-part taxon-name-part-type="subclass">Octocorallia</tp:taxon-name-part></tp:taxon-name>)</source>. <comment>PhD thesis</comment>, <publisher-name>Illinois State University</publisher-name>, <publisher-loc>Illinois, USA</publisher-loc>.</mixed-citation></ref></ref-list></tp:taxon-treatment>
