# Supplementary material for: A revision of the genus Muricea Lamouroux, 1821 (Anthozoa, Octocorallia) in the eastern Pacific. Part II
Source: Zookeys. 2016 Apr 14;(581):1–69. doi: 10.3897/zookeys.581.7910 (PMC4857041; doi:10.3897/zookeys.581.7910)
Supplement: XML Treatment for Muricea crassa [file zookeys.581.7910-treatment12.xml]

<!DOCTYPE tp:taxon-treatment
  PUBLIC "-//TaxonX//DTD Taxonomic Treatment Publishing DTD v0 20100105//EN" "tax-treatment-NSO.dtd">
<tp:taxon-treatment xmlns:tp="http://www.plazi.org/taxpub"><tp:treatment-meta><kwd-group><label>Taxon classification</label><kwd><named-content content-type="kingdom">Animalia</named-content></kwd><kwd><named-content content-type="order">Alcyonacea</named-content></kwd><kwd><named-content content-type="family">Plexauridae</named-content></kwd></kwd-group><mixed-citation publication-type="journal"><person-group><name><surname>Breedy</surname><given-names>Odalisca</given-names></name><name><surname>Guzman</surname><given-names>Hector M.</given-names></name></person-group><article-title>A revision of the genus <italic><tp:taxon-name><tp:taxon-name-part taxon-name-part-type="genus">Muricea</tp:taxon-name-part></tp:taxon-name></italic> Lamouroux, 1821 (<tp:taxon-name><tp:taxon-name-part taxon-name-part-type="class">Anthozoa</tp:taxon-name-part></tp:taxon-name>, <tp:taxon-name><tp:taxon-name-part taxon-name-part-type="subclass">Octocorallia</tp:taxon-name-part></tp:taxon-name>) in the eastern Pacific. Part II</article-title><source>Zookeys</source><day>14</day><month>4</month><year>2016</year><volume>2016</volume><issue>581</issue><fpage>1</fpage><lpage>69</lpage><pub-id pub-id-type="doi">10.3897/zookeys.581.7910</pub-id></mixed-citation></tp:treatment-meta><tp:nomenclature><tp:taxon-name>
              <tp:taxon-name-part taxon-name-part-type="genus">Muricea</tp:taxon-name-part>
              <tp:taxon-name-part taxon-name-part-type="species">crassa</tp:taxon-name-part>
            </tp:taxon-name><tp:taxon-authority>Verrill, 1869</tp:taxon-authority><xref ref-type="fig" rid="F29">Figures 29</xref><xref ref-type="fig" rid="F30">, 30</xref><tp:nomenclature-citation-list><tp:nomenclature-citation><tp:taxon-name><tp:taxon-name-part taxon-name-part-type="genus">Muricea</tp:taxon-name-part> <tp:taxon-name-part taxon-name-part-type="species">crassa</tp:taxon-name-part></tp:taxon-name><comment> Verrill, 1869: 425–426; <xref ref-type="bibr" rid="B32">Kükenthal 1919</xref>: 752; <xref ref-type="bibr" rid="B34">Kükenthal 1924</xref>: 144; <xref ref-type="bibr" rid="B42">Riess 1929</xref>: 392–393.</comment></tp:nomenclature-citation></tp:nomenclature-citation-list></tp:nomenclature><tp:treatment-sec sec-type="material"><title>Material.</title><p>
                <named-content xmlns:xlink="http://www.w3.org/1999/xlink" content-type="dwc:typeStatus" xlink:type="simple">Lectotype</named-content>: <named-content xmlns:xlink="http://www.w3.org/1999/xlink" content-type="dwc:institutional_code" xlink:type="simple">YPM</named-content> 1798 (figured specimen), dry, Pearl Islands, Panamá, F.H. Bradley, 1866, no further data. <named-content xmlns:xlink="http://www.w3.org/1999/xlink" content-type="dwc:typeStatus" xlink:type="simple">Paralectotypes</named-content>: PANAMÁ: <named-content xmlns:xlink="http://www.w3.org/1999/xlink" content-type="dwc:institutional_code" xlink:type="simple">MCZ</named-content> 702; <named-content xmlns:xlink="http://www.w3.org/1999/xlink" content-type="dwc:institutional_code" xlink:type="simple">MCZ</named-content> 7015; <named-content xmlns:xlink="http://www.w3.org/1999/xlink" content-type="dwc:institutional_code" xlink:type="simple">YPM</named-content> 1558; <named-content xmlns:xlink="http://www.w3.org/1999/xlink" content-type="dwc:institutional_code" xlink:type="simple">ZMUC</named-content>-ANT 19, same data as the <named-content xmlns:xlink="http://www.w3.org/1999/xlink" content-type="dwc:typeStatus" xlink:type="simple">lectotype</named-content>.</p></tp:treatment-sec><tp:treatment-sec sec-type="Description"><title>Description.</title><p>The lectotype is a large bushy colony, 40 cm long and 50 cm wide. The holdfast is irregular, and swollen, about 7 cm wide and 4 cm high covering one side of the rock remains to which is attached. The branching is irregularly dichotomous, mostly lateral, in one plane (Fig. <xref ref-type="fig" rid="F29">29A</xref>). There is not a common stem, but 4 main branches arise directly from the holdfast. They are up to 15 mm in diameter, extending up to 7.5 cm and subdivide in secondary branches, that bifurcate up to 6 times producing subordinate branches, no more than 25 mm apart. They project at angles 45°–90°, and curve upwards. They are of the same diameter, and thicker toward the tips, which are wide and clavate. Some branch anastomoses occur, especially at the base. Unbranched terminal ends are up to 7 cm long, with expanded tips 7–10 mm in diameter, some short branchlets 1–2 cm long, are up to 12 mm in diameter. Axes are of a dark brown at the base, lighter at the tips. The calyces are all around the branches, close together, not imbricate (Fig. <xref ref-type="fig" rid="F29">29B</xref>). They are prominent, up to 3 mm long, covered with large spindles with echinulate ends. The calyces on the lower branches are more conical and blunter that the ones on the upper branches, also more distantly spaced and smaller. The coenenchyme is coarse, composed of large and irregular spindles, they are reddish-brown and of lighter and darker hues (Fig. <xref ref-type="fig" rid="F29">29C</xref>). Outer coenenchymal and calycular sclerites are large and strong. They are mostly unilateral spinous spindles with an inner surface of crowded complex small warts and an outer surface with short sparsely placed spines or prickles. They are of diverse shapes, unequal with one side truncate and the other acute, bifurcated at one side, others are triangular or with almost rectangular forms, 0.56–2.5 mm long and 0.40–0.70 mm wide (Fig. <xref ref-type="fig" rid="F30">30A</xref>). The calycular wall is composed of elongated spindles with acute ends and spindles with prickly terminal spikes or bifurcated, 0.92–0.32 mm long and 0.8–0.1 mm wide (Fig. <xref ref-type="fig" rid="F30">30B</xref>). These types of sclerites give the calyces a stout, rough appearance characteristic of this species. The axial sheath is composed of small, colourless radiates, and small spindles, 0.08–0.38 mm long and 0.07–0.09 mm wide (Fig. <xref ref-type="fig" rid="F30">30D</xref>). Anthocodial sclerites are light orange to yellowish spindles. They have long and sharp terminal spines or with spiny shafts, 0.3–0.65 mm long and 0.04–0.12 mm wide (Fig. <xref ref-type="fig" rid="F30">30C</xref>) that are at the base of the polyps. Furthermore, some irregular branched forms, 0.15–0.2 mm long and 0.03–0.06 mm wide, and small rods 0.09–0.3 mm long and 0.01–0.04 mm wide.</p><fig id="F29" position="float" orientation="portrait"><label>Figure 29.</label><caption><p>
          <italic><tp:taxon-name><tp:taxon-name-part taxon-name-part-type="genus">Muricea</tp:taxon-name-part> <tp:taxon-name-part taxon-name-part-type="species">crassa</tp:taxon-name-part></tp:taxon-name></italic> Verrill, 1869, <named-content xmlns:xlink="http://www.w3.org/1999/xlink" content-type="dwc:institutional_code" xlink:type="simple">YPM</named-content> 1798. <bold>A</bold> Colony <bold>B</bold> Detail of branches <bold>C</bold> Sclerites, light micrograph.</p></caption><graphic xmlns:xlink="http://www.w3.org/1999/xlink" xlink:href="zookeys-581-001-g029.jpg" position="float" orientation="portrait" xlink:type="simple" id="oo_84970.jpg"/></fig><fig id="F30" position="float" orientation="portrait"><label>Figure 30.</label><caption><p>
          <italic><tp:taxon-name><tp:taxon-name-part taxon-name-part-type="genus">Muricea</tp:taxon-name-part> <tp:taxon-name-part taxon-name-part-type="species">crassa</tp:taxon-name-part></tp:taxon-name></italic> Verrill, 1869. <named-content xmlns:xlink="http://www.w3.org/1999/xlink" content-type="dwc:institutional_code" xlink:type="simple">YPM</named-content> 1798. <bold>A–B</bold> Calycular and coenenchymal sclerites <bold>C</bold> Anthocodial sclerites <bold>D</bold> Axial sheath sclerites.</p></caption><graphic xmlns:xlink="http://www.w3.org/1999/xlink" xlink:href="zookeys-581-001-g030.jpg" position="float" orientation="portrait" xlink:type="simple" id="oo_84971.jpg"/></fig><p>Colour of the colony is dark brown.</p><!--PageBreak--></tp:treatment-sec><tp:treatment-sec sec-type="Habitat and variability"><title>Habitat and variability.</title><p>The examined colonies are up to 50 cm tall and up to 40 cm wide, but smaller specimens, around 30 cm tall are the majority. The branch tips could reach up to 15 mm in diameter, and the unbranched terminal ends up to 13 cm long. This species is very conspicuous because of the dark colour and strong and prickly branches with wide terminal tips. We have observed <italic><tp:taxon-name><tp:taxon-name-part taxon-name-part-type="genus">Muricea</tp:taxon-name-part> <tp:taxon-name-part taxon-name-part-type="species">crassa</tp:taxon-name-part></tp:taxon-name></italic> at various localities in Panamá, from 3–12 m deep around Pearl Islands, Gulf of Panamá and the deepest records are around Coiba Island in the Gulf of Chiriquí, 20–30 m deep. It is not abundant and is sparsely distributed in patches dominated by other species.</p><!--PageBreak--></tp:treatment-sec><tp:treatment-sec sec-type="Distribution"><title>Distribution.</title><p>It has a widespread distribution from México to Perú. Type locality, Pearl Islands, Panamá.</p></tp:treatment-sec><tp:treatment-sec sec-type="Remarks"><title>Remarks.</title><p>
              <xref ref-type="bibr" rid="B53">Verrill (1868b)</xref> described this species with specimens from Pearl Islands, Panamá; he registered larger sizes of sclerites, up to 3.2 mm long and 0.875 mm wide, however the other characteristics are very consistent with the examined specimens. Verrill did not designate a holotype for the species. We chose the specimen <named-content xmlns:xlink="http://www.w3.org/1999/xlink" content-type="dwc:institutional_code" xlink:type="simple">YPM</named-content> 1798 as the lectotype of the species with the purpose of clearly establishing the taxonomic status of <italic><tp:taxon-name><tp:taxon-name-part taxon-name-part-type="genus">Muricea</tp:taxon-name-part> <tp:taxon-name-part taxon-name-part-type="species">crassa</tp:taxon-name-part></tp:taxon-name></italic>. On the label of specimen <named-content xmlns:xlink="http://www.w3.org/1999/xlink" content-type="dwc:institutional_code" xlink:type="simple">YPM</named-content> 1798 it was written down this as <xref ref-type="bibr" rid="B53">Verrill’s (1868b)</xref> figured specimen.</p></tp:treatment-sec><tp:treatment-sec sec-type="material"><title>Other material revised.</title><p>ECUADOR: IIN 94, 121, dry, Los Ahorcados, Machalilla National Park, 10–12 m, F. Rivera, P. Martínez, <named-content xmlns:xlink="http://www.w3.org/1999/xlink" content-type="date" xlink:type="simple">25 July 2010</named-content>. PANAMÁ: <named-content xmlns:xlink="http://www.w3.org/1999/xlink" content-type="dwc:institutional_code" xlink:type="simple">STRI</named-content> 28, dry, Santa Cruz Island, Chiriquí Gulf, 5–10 m, H. Guzman, <named-content xmlns:xlink="http://www.w3.org/1999/xlink" content-type="date" xlink:type="simple">10 December 2001</named-content>; <named-content xmlns:xlink="http://www.w3.org/1999/xlink" content-type="dwc:institutional_code" xlink:type="simple">STRI</named-content> 104, dry, Isla Barca, 5–10 m, H. Guzman, <named-content xmlns:xlink="http://www.w3.org/1999/xlink" content-type="date" xlink:type="simple">18 April 2002</named-content>; <named-content xmlns:xlink="http://www.w3.org/1999/xlink" content-type="dwc:institutional_code" xlink:type="simple">STRI</named-content> 292, dry, Piedra Hacha, 5–10 m, H. Guzman, <named-content xmlns:xlink="http://www.w3.org/1999/xlink" content-type="date" xlink:type="simple">22 April 2002</named-content>; <named-content xmlns:xlink="http://www.w3.org/1999/xlink" content-type="dwc:institutional_code" xlink:type="simple">STRI</named-content> 354, dry, Almohada Island, 5–15 m, H. Guzman, <named-content xmlns:xlink="http://www.w3.org/1999/xlink" content-type="date" xlink:type="simple">29 April 2002</named-content>; <named-content xmlns:xlink="http://www.w3.org/1999/xlink" content-type="dwc:institutional_code" xlink:type="simple">STRI</named-content> 374, 375, 376, dry, Toboguilla Island, 5–10 m, H. Guzman, <named-content xmlns:xlink="http://www.w3.org/1999/xlink" content-type="date" xlink:type="simple">9 May 2002</named-content>; <named-content xmlns:xlink="http://www.w3.org/1999/xlink" content-type="dwc:institutional_code" xlink:type="simple">STRI</named-content> 553, etanol preserved, Bolanito Island, 6 m, H. Guzman, <named-content xmlns:xlink="http://www.w3.org/1999/xlink" content-type="date" xlink:type="simple">16 April 2003</named-content>; <named-content xmlns:xlink="http://www.w3.org/1999/xlink" content-type="dwc:institutional_code" xlink:type="simple">STRI</named-content> 768, San Telmo Island, 3–8 m, H. Guzman, <named-content xmlns:xlink="http://www.w3.org/1999/xlink" content-type="date" xlink:type="simple">7 August 2003</named-content>; <named-content xmlns:xlink="http://www.w3.org/1999/xlink" content-type="dwc:institutional_code" xlink:type="simple">STRI</named-content> 779, 781, 782, Pedro Gonzales Island, 3 m, H. Guzman, <named-content xmlns:xlink="http://www.w3.org/1999/xlink" content-type="date" xlink:type="simple">11 August 2003</named-content>; <named-content xmlns:xlink="http://www.w3.org/1999/xlink" content-type="dwc:institutional_code" xlink:type="simple">STRI</named-content> 787, San Jose Island, 4 m, H. Guzman, <named-content xmlns:xlink="http://www.w3.org/1999/xlink" content-type="date" xlink:type="simple">10 October 2003</named-content>; <named-content xmlns:xlink="http://www.w3.org/1999/xlink" content-type="dwc:institutional_code" xlink:type="simple">STRI</named-content> 907, 908, Pedro Gonzales Island, 10 m, H. Guzman, <named-content xmlns:xlink="http://www.w3.org/1999/xlink" content-type="date" xlink:type="simple">23 September 2004</named-content>.</p></tp:treatment-sec><ref-list><ref id="B32"><mixed-citation xmlns:xlink="http://www.w3.org/1999/xlink" xlink:type="simple">
          <person-group><name name-style="western"><surname>Kükenthal</surname><given-names>W</given-names></name></person-group> (<year>1919</year>) <article-title><tp:taxon-name><tp:taxon-name-part taxon-name-part-type="suborder">Gorgonaria</tp:taxon-name-part></tp:taxon-name>.</article-title> <source>Wissenschaftliche Ergebnisse der deutsche Tiefsee-Expeditionen “<italic><tp:taxon-name><tp:taxon-name-part taxon-name-part-type="genus">Valdivia</tp:taxon-name-part></tp:taxon-name></italic>” 1898–99</source> <volume>13</volume>(<issue>2</issue>): <fpage>1</fpage>–<lpage>946</lpage>.</mixed-citation></ref><ref id="B34"><mixed-citation xmlns:xlink="http://www.w3.org/1999/xlink" xlink:type="simple">
          <person-group><name name-style="western"><surname>Kükenthal</surname><given-names>W</given-names></name></person-group> (<year>1924</year>) <source><tp:taxon-name><tp:taxon-name-part taxon-name-part-type="suborder">Gorgonaria</tp:taxon-name-part></tp:taxon-name>. Das Tierreich</source>, <volume>Vol. 47</volume>. <publisher-name>Walter de Gruyter and Company</publisher-name>, <publisher-loc>Berlin</publisher-loc>, und <publisher-loc>Leipzig</publisher-loc>, <size units="page">478 pp</size>.</mixed-citation></ref><ref id="B42"><mixed-citation xmlns:xlink="http://www.w3.org/1999/xlink" xlink:type="simple">
          <person-group><name name-style="western"><surname>Riess</surname><given-names>M</given-names></name></person-group> (<year>1929</year>) <article-title>Die Gorgonarien Westindiens. Kapitel 8. Die Familie <tp:taxon-name><tp:taxon-name-part taxon-name-part-type="family">Muriceidae</tp:taxon-name-part></tp:taxon-name>.</article-title> <source>Zoologische Jahrbuecher Systematik Supplement</source> <volume>16</volume>(<issue>2</issue>): <fpage>377</fpage>–<lpage>420</lpage>.</mixed-citation></ref><ref id="B53"><mixed-citation xmlns:xlink="http://www.w3.org/1999/xlink" xlink:type="simple">
          <person-group><name name-style="western"><surname>Verrill</surname><given-names>AE</given-names></name></person-group> (<year>1868b</year>) <article-title>Critical remarks on halcyonoid polyps in the museum of Yale College, with descriptions of new genera.</article-title> <source>American Journal of Science and Arts</source> <volume>45</volume>: <fpage>411</fpage>–<lpage>415</lpage>.</mixed-citation></ref></ref-list></tp:taxon-treatment>
