# Supplementary material for: A revision of the genus Muricea Lamouroux, 1821 (Anthozoa, Octocorallia) in the eastern Pacific. Part II
Source: Zookeys. 2016 Apr 14;(581):1–69. doi: 10.3897/zookeys.581.7910 (PMC4857041; doi:10.3897/zookeys.581.7910)
Supplement: XML Treatment for Muricea purpurea [file zookeys.581.7910-treatment14.xml]

<!DOCTYPE tp:taxon-treatment
  PUBLIC "-//TaxonX//DTD Taxonomic Treatment Publishing DTD v0 20100105//EN" "tax-treatment-NSO.dtd">
<tp:taxon-treatment xmlns:tp="http://www.plazi.org/taxpub"><tp:treatment-meta><kwd-group><label>Taxon classification</label><kwd><named-content content-type="kingdom">Animalia</named-content></kwd><kwd><named-content content-type="order">Alcyonacea</named-content></kwd><kwd><named-content content-type="family">Plexauridae</named-content></kwd></kwd-group><mixed-citation publication-type="journal"><person-group><name><surname>Breedy</surname><given-names>Odalisca</given-names></name><name><surname>Guzman</surname><given-names>Hector M.</given-names></name></person-group><article-title>A revision of the genus <italic><tp:taxon-name><tp:taxon-name-part taxon-name-part-type="genus">Muricea</tp:taxon-name-part></tp:taxon-name></italic> Lamouroux, 1821 (<tp:taxon-name><tp:taxon-name-part taxon-name-part-type="class">Anthozoa</tp:taxon-name-part></tp:taxon-name>, <tp:taxon-name><tp:taxon-name-part taxon-name-part-type="subclass">Octocorallia</tp:taxon-name-part></tp:taxon-name>) in the eastern Pacific. Part II</article-title><source>Zookeys</source><day>14</day><month>4</month><year>2016</year><volume>2016</volume><issue>581</issue><fpage>1</fpage><lpage>69</lpage><pub-id pub-id-type="doi">10.3897/zookeys.581.7910</pub-id></mixed-citation></tp:treatment-meta><tp:nomenclature><tp:taxon-name>
              <tp:taxon-name-part taxon-name-part-type="genus">Muricea</tp:taxon-name-part>
              <tp:taxon-name-part taxon-name-part-type="species">purpurea</tp:taxon-name-part>
            </tp:taxon-name><tp:taxon-authority>Verrill, 1864</tp:taxon-authority><xref ref-type="fig" rid="F33">Figures 33</xref><xref ref-type="fig" rid="F34">, 34</xref><xref ref-type="fig" rid="F35">, 35</xref><xref ref-type="fig" rid="F36">, 36</xref><xref ref-type="fig" rid="F37">, 37</xref><xref ref-type="fig" rid="F38">, 38</xref><tp:nomenclature-citation-list><tp:nomenclature-citation><tp:taxon-name><tp:taxon-name-part taxon-name-part-type="genus">Muricea</tp:taxon-name-part> <tp:taxon-name-part taxon-name-part-type="species">hebes</tp:taxon-name-part></tp:taxon-name><comment> (pars.) Verrill, 1864: 36.</comment></tp:nomenclature-citation><tp:nomenclature-citation><tp:taxon-name><tp:taxon-name-part taxon-name-part-type="genus">Muricea</tp:taxon-name-part> <tp:taxon-name-part taxon-name-part-type="species">purpurea</tp:taxon-name-part></tp:taxon-name><comment><xref ref-type="bibr" rid="B53">Verrill 1868b</xref>: 412; <xref ref-type="bibr" rid="B54">Verrill 1869</xref>: 441–444; <xref ref-type="bibr" rid="B32">Kükenthal 1919</xref>: 752; <xref ref-type="bibr" rid="B34">Kükenthal 1924</xref>: 146; <xref ref-type="bibr" rid="B30">Hickson 1928</xref>: 366–367; <xref ref-type="bibr" rid="B42">Riess 1929</xref>: 394–395; <xref ref-type="bibr" rid="B45">Stiasny 1943</xref>: 66–68; <xref ref-type="bibr" rid="B28">Harden 1979</xref>: 157–158.</comment></tp:nomenclature-citation><tp:nomenclature-citation><tp:taxon-name><tp:taxon-name-part taxon-name-part-type="genus">Muricea</tp:taxon-name-part> <tp:taxon-name-part taxon-name-part-type="species">purpurea</tp:taxon-name-part> <tp:taxon-name-part taxon-name-part-type="infraspecific-rank">var.</tp:taxon-name-part> <tp:taxon-name-part taxon-name-part-type="variety">nigra</tp:taxon-name-part></tp:taxon-name><comment> Hickson, 1928: 367 syn. n.</comment></tp:nomenclature-citation><tp:nomenclature-citation><tp:taxon-name><tp:taxon-name-part taxon-name-part-type="genus">Muricea</tp:taxon-name-part> <tp:taxon-name-part taxon-name-part-type="species">rubra</tp:taxon-name-part></tp:taxon-name><comment> Aurivillius, 1931: 108–109 syn. n.</comment></tp:nomenclature-citation></tp:nomenclature-citation-list></tp:nomenclature><tp:treatment-sec sec-type="material"><title>Material.</title><p>
              <named-content xmlns:xlink="http://www.w3.org/1999/xlink" content-type="dwc:typeStatus" xlink:type="simple">Lectotype</named-content>. <named-content xmlns:xlink="http://www.w3.org/1999/xlink" content-type="dwc:institutional_code" xlink:type="simple">YPM</named-content> 1795A, dry, Pearl Islands, Panamá, F.H. Bradley, 1866–1867, no more data. <named-content xmlns:xlink="http://www.w3.org/1999/xlink" content-type="dwc:typeStatus" xlink:type="simple">Paralectotypes</named-content>. PANAMÁ: <named-content xmlns:xlink="http://www.w3.org/1999/xlink" content-type="dwc:institutional_code" xlink:type="simple">MCZ</named-content> 7018 (707, fragment); <named-content xmlns:xlink="http://www.w3.org/1999/xlink" content-type="dwc:institutional_code" xlink:type="simple">YPM</named-content> 808; <named-content xmlns:xlink="http://www.w3.org/1999/xlink" content-type="dwc:institutional_code" xlink:type="simple">YPM</named-content> 1560A-G; <named-content xmlns:xlink="http://www.w3.org/1999/xlink" content-type="dwc:institutional_code" xlink:type="simple">YPM</named-content> 1795B; <named-content xmlns:xlink="http://www.w3.org/1999/xlink" content-type="dwc:institutional_code" xlink:type="simple">ZMUC</named-content> ANT-194 (<named-content xmlns:xlink="http://www.w3.org/1999/xlink" content-type="dwc:institutional_code" xlink:type="simple">YPM</named-content> 1560), dry, Pearl Islands, F.H. Bradley, 1866–1867, no more data. <named-content xmlns:xlink="http://www.w3.org/1999/xlink" content-type="dwc:institutional_code" xlink:type="simple">YPM</named-content> 1637 (fragment), alcohol preserved; Pearl Islands, F.H. Bradley, 1866–1867, no more. MÉXICO: <named-content xmlns:xlink="http://www.w3.org/1999/xlink" content-type="dwc:institutional_code" xlink:type="simple">MCZ</named-content> 55, ethanol preserved; Acapulco, A. Agassiz, 1859–1860, no more data. <named-content xmlns:xlink="http://www.w3.org/1999/xlink" content-type="dwc:institutional_code" xlink:type="simple">MCZ</named-content> 4066 (188); <named-content xmlns:xlink="http://www.w3.org/1999/xlink" content-type="dwc:institutional_code" xlink:type="simple">MCZ</named-content> 4067 (188); <named-content xmlns:xlink="http://www.w3.org/1999/xlink" content-type="dwc:institutional_code" xlink:type="simple">YPM</named-content> 391, dry, Acapulco, A. Agassiz, 1859–1860, no more data.</p></tp:treatment-sec><tp:treatment-sec sec-type="type material"><title>Other type material.</title><p>Panamá: BM 1946.1.14.44, dry, off Taboguilla Island, 9 m, T. Mortensen, <named-content xmlns:xlink="http://www.w3.org/1999/xlink" content-type="date" xlink:type="simple">27 November 1915</named-content>. <named-content xmlns:xlink="http://www.w3.org/1999/xlink" content-type="dwc:institutional_code" xlink:type="simple">USNM</named-content> 34062, dry, Gulf of Panamá, Panamá, no more data. <named-content xmlns:xlink="http://www.w3.org/1999/xlink" content-type="dwc:institutional_code" xlink:type="simple">ZMUC</named-content> ANT-142 (Hickson’s <named-content xmlns:xlink="http://www.w3.org/1999/xlink" content-type="dwc:typeStatus" xlink:type="simple">holotype</named-content> of <tp:taxon-name><tp:taxon-name-part taxon-name-part-type="genus">Muricea</tp:taxon-name-part> <tp:taxon-name-part taxon-name-part-type="species">purpurea</tp:taxon-name-part> <tp:taxon-name-part taxon-name-part-type="infraspecific-rank">var.</tp:taxon-name-part> <tp:taxon-name-part taxon-name-part-type="variety">nigra</tp:taxon-name-part></tp:taxon-name>, ethanol preserved, Taboga Island, Panamá, 9 m, T. Mortensen, <named-content xmlns:xlink="http://www.w3.org/1999/xlink" content-type="date" xlink:type="simple">25 November 1915</named-content>. NICARAGUA: <named-content xmlns:xlink="http://www.w3.org/1999/xlink" content-type="dwc:institutional_code" xlink:type="simple">SMNH</named-content> 1693 (Aurivillius’s <named-content xmlns:xlink="http://www.w3.org/1999/xlink" content-type="dwc:typeStatus" xlink:type="simple">holotype</named-content> of <italic><tp:taxon-name><tp:taxon-name-part taxon-name-part-type="genus">Muricea</tp:taxon-name-part> <tp:taxon-name-part taxon-name-part-type="species">rubra</tp:taxon-name-part></tp:taxon-name></italic>); <named-content xmlns:xlink="http://www.w3.org/1999/xlink" content-type="dwc:institutional_code" xlink:type="simple">USNM</named-content> 44190 (fragment of <named-content xmlns:xlink="http://www.w3.org/1999/xlink" content-type="dwc:institutional_code" xlink:type="simple">SMNH</named-content> 1693), dry, off Realejo, Leg. Palme, no more data.</p></tp:treatment-sec><tp:treatment-sec sec-type="Description"><title>Description.</title><p>The lectotype is a 22 cm long and 21 cm wide colony with branching in one plane and mostly dichotomous (Fig. <xref ref-type="fig" rid="F33">33A</xref>). The colony is composed of four stems that arise from a spreading holdfast about 5 mm in diameter and devoid of coenenchyme at the base. The four stems, 6–11 mm in diameter, are slightly flattened, and 12–45 mm long. They bifurcate producing secondary branches, that subdivide again at distances of 12–75 mm apart, 2–3 branches do not subdivide, reaching up to 12 cm long, but most of them do, some of them up to 5 times. The branches are stout, 12–14 mm in diameter and are little tapered toward the tips, 9–11 mm in diameter. The branches are wider and flattened at the branching points, 12–14 mm in diameter. They are mostly crooked, split at close angles 45°–60° at the upper branches, and at wider angles close to the base; these branches curve and some of them bend upwards (Fig. <xref ref-type="fig" rid="F33">33A</xref>). The unbranched terminal ends are 50–80 mm long. Axes are <!--PageBreak-->brownish and with darker hues at the thicker branches. The calyces are all around the branches, close together and slightly imbricate (Fig. <xref ref-type="fig" rid="F33">33B</xref>). They are small, up to 1.8 mm long, sub-conical, with a granulose appearance. The calyces extend upwards with the tips pointed and often incurved; they are smaller and truncated at the lower parts of the branches. The coenenchyme is thick, sclerites are dark red and reddish orange (Fig. <xref ref-type="fig" rid="F33">33C–D</xref>), and those from the axial sheath are pink. The calycular and the outer coenenchymal sclerites are leaf-like spindles, 0.3–0.70 mm long and 0.10–0.30 mm wide, with spiny lateral process and a warty surface (Fig. <xref ref-type="fig" rid="F34">34A</xref>). Spinous club-like spindles are abundant especially toward the calyces and slightly project beyond the calyx border. They are stout and rough, 0.15–0.20 mm long and 0.07–0.08 mm wide, with a warty base, and a thorny head (Fig. <xref ref-type="fig" rid="F34">34C</xref>). Unilateral spinous spindles are smaller, 0.23–0.62 mm long and 0.13–0.30 mm wide, with one side warty and the other spinulose (Fig. <xref ref-type="fig" rid="F34">34B</xref>). The axial sheath is composed of irregular spindles up to 0.24–0.40 mm long and 0.10–0.14 mm wide with acute or bifurcated ends and tuberculate radiates 0.13–0.21 mm long and 0.09–0.14 mm wide (Fig. <xref ref-type="fig" rid="F34">34D</xref>). Anthocodial sclerites are reddish orange, composed of warty rods, 0.09–0.30 mm long and 0.03–0.055 mm wide, (Fig. <xref ref-type="fig" rid="F34">34E</xref>).</p><fig id="F33" position="float" orientation="portrait"><label>Figure 33.</label><caption><p>
          <italic><tp:taxon-name><tp:taxon-name-part taxon-name-part-type="genus">Muricea</tp:taxon-name-part> <tp:taxon-name-part taxon-name-part-type="species">purpurea</tp:taxon-name-part></tp:taxon-name></italic> Verrill, 1864, <named-content xmlns:xlink="http://www.w3.org/1999/xlink" content-type="dwc:institutional_code" xlink:type="simple">YPM</named-content> 1795a. <bold>A</bold> Colony <bold>B</bold> Detail of branches <bold>C–D</bold> Sclerites, light micrographs.</p></caption><graphic xmlns:xlink="http://www.w3.org/1999/xlink" xlink:href="zookeys-581-001-g033.jpg" position="float" orientation="portrait" xlink:type="simple" id="oo_84974.jpg"/></fig><fig id="F34" position="float" orientation="portrait"><label>Figure 34.</label><caption><p>
          <italic><tp:taxon-name><tp:taxon-name-part taxon-name-part-type="genus">Muricea</tp:taxon-name-part> <tp:taxon-name-part taxon-name-part-type="species">purpurea</tp:taxon-name-part></tp:taxon-name></italic> Verrill, 1864, <named-content xmlns:xlink="http://www.w3.org/1999/xlink" content-type="dwc:institutional_code" xlink:type="simple">YPM</named-content> 1795a. <bold>A–C</bold> Calycular and coenenchymal sclerites <bold>D</bold> Axial sheath sclerites <bold>E</bold> Anthocodial sclerites.</p></caption><graphic xmlns:xlink="http://www.w3.org/1999/xlink" xlink:href="zookeys-581-001-g034.jpg" position="float" orientation="portrait" xlink:type="simple" id="oo_84975.jpg"/></fig><p>Colour of the colony is reddish purple.</p><!--PageBreak--></tp:treatment-sec><tp:treatment-sec sec-type="Habitat and variability"><title>Habitat and variability.</title><p>Verrill’s type collection is composed of specimens from Panamá and Acapulco, México. The description of <italic><tp:taxon-name><tp:taxon-name-part taxon-name-part-type="genus">Muricea</tp:taxon-name-part> <tp:taxon-name-part taxon-name-part-type="species">purpurea</tp:taxon-name-part></tp:taxon-name></italic> was mostly based on the Panamá specimens (<xref ref-type="bibr" rid="B54">Verrill 1869</xref>), <named-content xmlns:xlink="http://www.w3.org/1999/xlink" content-type="dwc:institutional_code" xlink:type="simple">YPM</named-content> 1795 was the figured specimen (<xref ref-type="bibr" rid="B54">Verrill 1869</xref> plate VII, 6). However we found that there are two different morphologies among the specimens. The ones from Mexico are finger-like colonies, composed of one or more single branches, with a more intense red colour (reddish purple) and with larger calyces (Fig. <xref ref-type="fig" rid="F35">35A</xref>) than the specimens from Panamá. The largest sclerites in the Mexican specimens reach up to 1.0 mm long (Fig. <xref ref-type="fig" rid="F36">36A</xref>), larger than 0.625 mm as stated by Verrill for <italic><tp:taxon-name><tp:taxon-name-part taxon-name-part-type="genus">Muricea</tp:taxon-name-part> <tp:taxon-name-part taxon-name-part-type="species">purpurea</tp:taxon-name-part></tp:taxon-name></italic>. The larger sclerite sizes were not found in the typical series from Panamá, where the maximum size was 0.70 mm. The sizes and types of the rest of sclerites are mostly consistent with the typical specimens (Fig. <xref ref-type="fig" rid="F36">36B–C</xref>). The sclerites of the specimens from México in the <named-content xmlns:xlink="http://www.w3.org/1999/xlink" content-type="dwc:institutional_code" xlink:type="simple">YPM</named-content> type series are morphologically consistent among them, but in the Panamá specimens we found both sclerite morphologies (e.g., <named-content xmlns:xlink="http://www.w3.org/1999/xlink" content-type="dwc:institutional_code" xlink:type="simple">YPM</named-content> 7018 from Panamá matches the sclerites of the Mexican morphotype). There is a series of intermediate types of sclerites among the examined specimens and the lectotypes (Figs <xref ref-type="fig" rid="F35">35B–C</xref>; <xref ref-type="fig" rid="F37">37B, D</xref>). In some specimens there is a dominance of spindles with terminal spiny processes, others with lateral spiny processes. In some cases the spines of the leaf-like spindles are shorter than in others, e.g., paralectotype <named-content xmlns:xlink="http://www.w3.org/1999/xlink" content-type="dwc:institutional_code" xlink:type="simple">MCZ</named-content> 4066 (Fig. <xref ref-type="fig" rid="F35">35A–C</xref>) and <named-content xmlns:xlink="http://www.w3.org/1999/xlink" content-type="dwc:institutional_code" xlink:type="simple">MCZ</named-content> 4067. The sclerite colours are mostly as in the lectotype, but some variation toward darker hues was observed. The colour of the colonies is from reddish purple to dark purple (Figs <xref ref-type="fig" rid="F35">35A</xref>; <xref ref-type="fig" rid="F37">37A, C</xref>; <xref ref-type="fig" rid="F38">38A–B</xref>). The extremes can be observed in the former <italic><tp:taxon-name><tp:taxon-name-part taxon-name-part-type="genus">Muricea</tp:taxon-name-part> <tp:taxon-name-part taxon-name-part-type="species">rubra</tp:taxon-name-part></tp:taxon-name></italic> and <tp:taxon-name><tp:taxon-name-part taxon-name-part-type="genus">Muricea</tp:taxon-name-part> <tp:taxon-name-part taxon-name-part-type="species">purpurea</tp:taxon-name-part> <tp:taxon-name-part taxon-name-part-type="infraspecific-rank">var.</tp:taxon-name-part> <tp:taxon-name-part taxon-name-part-type="variety">nigra</tp:taxon-name-part></tp:taxon-name> (syns. n. in this paper). The lighter colours are in the former and the darker hues in the latter (Fig. <xref ref-type="fig" rid="F37">37A, C</xref>). We have found all these morphologies in our recent collections from Costa Rica, Panamá, Ecuador, Nicaragua and México. Perhaps population biology research of these communities could reveal affinities among the morphotypes that could justify further species separation.</p><fig id="F35" position="float" orientation="portrait"><label>Figure 35.</label><caption><p>
          <italic><tp:taxon-name><tp:taxon-name-part taxon-name-part-type="genus">Muricea</tp:taxon-name-part> <tp:taxon-name-part taxon-name-part-type="species">purpurea</tp:taxon-name-part></tp:taxon-name></italic> Verrill, 1864, <named-content xmlns:xlink="http://www.w3.org/1999/xlink" content-type="dwc:institutional_code" xlink:type="simple">MCZ</named-content> 4066. <bold>A</bold> Colony <bold>B–C</bold> Sclerites, light micrographs.</p></caption><graphic xmlns:xlink="http://www.w3.org/1999/xlink" xlink:href="zookeys-581-001-g035.jpg" position="float" orientation="portrait" xlink:type="simple" id="oo_84976.jpg"/></fig><fig id="F36" position="float" orientation="portrait"><label>Figure 36.</label><caption><p>
          <italic><tp:taxon-name><tp:taxon-name-part taxon-name-part-type="genus">Muricea</tp:taxon-name-part> <tp:taxon-name-part taxon-name-part-type="species">purpurea</tp:taxon-name-part></tp:taxon-name></italic> Verrill, 1864, <named-content xmlns:xlink="http://www.w3.org/1999/xlink" content-type="dwc:institutional_code" xlink:type="simple">MCZ</named-content> 4066. <bold>A</bold> Calycular and coenenchymal sclerites <bold>B</bold> Axial sheath sclerites <bold>C</bold> Anthocodial sclerites.</p></caption><graphic xmlns:xlink="http://www.w3.org/1999/xlink" xlink:href="zookeys-581-001-g036.jpg" position="float" orientation="portrait" xlink:type="simple" id="oo_84977.jpg"/></fig><fig id="F37" position="float" orientation="portrait"><label>Figure 37.</label><caption><p>
          <italic><tp:taxon-name><tp:taxon-name-part taxon-name-part-type="genus">Muricea</tp:taxon-name-part> <tp:taxon-name-part taxon-name-part-type="species">purpurea</tp:taxon-name-part></tp:taxon-name></italic> Verrill, 1864. <bold>A</bold> <named-content xmlns:xlink="http://www.w3.org/1999/xlink" content-type="dwc:institutional_code" xlink:type="simple">ZMUC</named-content> ANT-142 (<tp:taxon-name><tp:taxon-name-part taxon-name-part-type="genus">Muricea</tp:taxon-name-part> <tp:taxon-name-part taxon-name-part-type="species">purpurea</tp:taxon-name-part> <tp:taxon-name-part taxon-name-part-type="infraspecific-rank">var.</tp:taxon-name-part> <tp:taxon-name-part taxon-name-part-type="variety">nigra</tp:taxon-name-part></tp:taxon-name> Hickson, 1928, syn. n.) colony <bold>B</bold> Sclerites, light micrographs <bold>C</bold> <named-content xmlns:xlink="http://www.w3.org/1999/xlink" content-type="dwc:institutional_code" xlink:type="simple">SMNH</named-content> 1693 (<italic><tp:taxon-name><tp:taxon-name-part taxon-name-part-type="genus">Muricea</tp:taxon-name-part> <tp:taxon-name-part taxon-name-part-type="species">rubra</tp:taxon-name-part></tp:taxon-name></italic> Aurivillius, 1931, syn. n.) colony, photograph: Elin Sigvaldadottir <bold>D</bold> Sclerites, light micrographs.</p></caption><graphic xmlns:xlink="http://www.w3.org/1999/xlink" xlink:href="zookeys-581-001-g037.jpg" position="float" orientation="portrait" xlink:type="simple" id="oo_84978.jpg"/></fig><fig id="F38" position="float" orientation="portrait"><label>Figure 38.</label><caption><p>
          <italic><tp:taxon-name><tp:taxon-name-part taxon-name-part-type="genus">Muricea</tp:taxon-name-part> <tp:taxon-name-part taxon-name-part-type="species">purpurea</tp:taxon-name-part></tp:taxon-name></italic> Verrill, 1864, colonies <italic>in situ</italic>, submarine pictures. <bold>A</bold> Oxaca, México, photograph: Rosalinda Abeytia <bold>B</bold> Ahorcados Islet, Machalilla National Park, photograph: Graham Edgar.</p></caption><graphic xmlns:xlink="http://www.w3.org/1999/xlink" xlink:href="zookeys-581-001-g038.jpg" position="float" orientation="portrait" xlink:type="simple" id="oo_84979.jpg"/></fig><p>The colonies are found on rocky substrates, mostly vertically placed or upside down in caves. They also occur in crevices at rocky bottoms and grow straight up. The colonies can extend along the substrate by spreading holdfast up to 30 cm long producing separate branches forming large colonies. When alive, polyps look, or greenish yellow (Fig. <xref ref-type="fig" rid="F38">38A</xref>), or whitish on a dark purple colony (Fig. <xref ref-type="fig" rid="F38">38B</xref>). When polyps retract colonies look darker, more blackish (Fig. <xref ref-type="fig" rid="F38">38A</xref>).</p></tp:treatment-sec><tp:treatment-sec sec-type="Distribution"><title>Distribution.</title><p>It is a widespread species distributed from México to Perú. The species has been reported for Acapulco, México; Corinto, Nicaragua; Ecuador (<xref ref-type="bibr" rid="B34">Kükenthal 1924</xref>), from Santa Clara Island to Esmeraldas (<xref ref-type="bibr" rid="B43">Rivera and Martínez 2011</xref>) and Panamá. We have observed it at several sites along the Pacific coast from México to Perú. The depth range is from 3 to 25 m, but mostly it occurs at 8 to 15 m.</p><p>Type locality, Pearl Islands, Panamá.</p></tp:treatment-sec><tp:treatment-sec sec-type="Remarks"><title>Remarks.</title><p>The species was first mentioned by <xref ref-type="bibr" rid="B50">Verrill (1864)</xref> together with other species that he separated and properly described later (1869). <italic><tp:taxon-name><tp:taxon-name-part taxon-name-part-type="genus">Muricea</tp:taxon-name-part> <tp:taxon-name-part taxon-name-part-type="species">purpurea</tp:taxon-name-part></tp:taxon-name></italic> was described with specimens from Panamá and México, Verrill did not designate a holotype. The specimen <named-content xmlns:xlink="http://www.w3.org/1999/xlink" content-type="dwc:institutional_code" xlink:type="simple">YPM</named-content> 1795A is herein designated as the lectotype of this species in order to clearly establish its taxonomic status.</p><!--PageBreak--><!--PageBreak--><!--PageBreak--><p>There are two other related species <italic><tp:taxon-name><tp:taxon-name-part taxon-name-part-type="genus">Muricea</tp:taxon-name-part> <tp:taxon-name-part taxon-name-part-type="species">rubra</tp:taxon-name-part></tp:taxon-name></italic> and <tp:taxon-name><tp:taxon-name-part taxon-name-part-type="genus">Muricea</tp:taxon-name-part> <tp:taxon-name-part taxon-name-part-type="species">purpurea</tp:taxon-name-part> <tp:taxon-name-part taxon-name-part-type="infraspecific-rank">var.</tp:taxon-name-part> <tp:taxon-name-part taxon-name-part-type="variety">nigra</tp:taxon-name-part></tp:taxon-name>. <xref ref-type="bibr" rid="B30">Hickson (1928)</xref> proposed a variety of <italic><tp:taxon-name><tp:taxon-name-part taxon-name-part-type="genus">Muricea</tp:taxon-name-part> <tp:taxon-name-part taxon-name-part-type="species">purpurea</tp:taxon-name-part></tp:taxon-name></italic> (var. <italic><tp:taxon-name><tp:taxon-name-part taxon-name-part-type="variety">nigra</tp:taxon-name-part></tp:taxon-name></italic>) based on the colour (very dark purple) and the ramification (bushier). However, according to Hickson the sclerites of this species were that close to <italic><tp:taxon-name><tp:taxon-name-part taxon-name-part-type="genus">Muricea</tp:taxon-name-part> <tp:taxon-name-part taxon-name-part-type="species">purpurea</tp:taxon-name-part></tp:taxon-name></italic> that he could not consider them as separate species. We conclude that Hickson´s <named-content xmlns:xlink="http://www.w3.org/1999/xlink" content-type="dwc:institutional_code" xlink:type="simple">ZMUC</named-content> ANT-<named-content xmlns:xlink="http://www.w3.org/1999/xlink" content-type="specimen-count" xlink:type="simple">142 specimen</named-content> is in the variation range of <italic><tp:taxon-name><tp:taxon-name-part taxon-name-part-type="genus">Muricea</tp:taxon-name-part> <tp:taxon-name-part taxon-name-part-type="species">purpurea</tp:taxon-name-part></tp:taxon-name></italic>, for this reason it is considered herein as a synonym. <italic><tp:taxon-name><tp:taxon-name-part taxon-name-part-type="genus">Muricea</tp:taxon-name-part> <tp:taxon-name-part taxon-name-part-type="species">rubra</tp:taxon-name-part></tp:taxon-name></italic> was described by <xref ref-type="bibr" rid="B1">Aurivillius (1931)</xref> with a specimen from Nicaragua. The author stated that he never had the opportunity to revise any material previously established and that he could not identify the species from the existing descriptions at that time (<xref ref-type="bibr" rid="B1">Aurivillius 1931</xref>, pag.104). We analysed Aurivillius’ holotype (<named-content xmlns:xlink="http://www.w3.org/1999/xlink" content-type="dwc:institutional_code" xlink:type="simple">SMNH</named-content> 1693) and, as in the case of <tp:taxon-name><tp:taxon-name-part taxon-name-part-type="genus">Muricea</tp:taxon-name-part> <tp:taxon-name-part taxon-name-part-type="species">purpurea</tp:taxon-name-part> <tp:taxon-name-part taxon-name-part-type="infraspecific-rank">var.</tp:taxon-name-part> <tp:taxon-name-part taxon-name-part-type="variety">nigra</tp:taxon-name-part></tp:taxon-name>, we did not find <italic><tp:taxon-name><tp:taxon-name-part taxon-name-part-type="genus">Muricea</tp:taxon-name-part> <tp:taxon-name-part taxon-name-part-type="species">rubra</tp:taxon-name-part></tp:taxon-name></italic> out of the variation range of <italic><tp:taxon-name><tp:taxon-name-part taxon-name-part-type="genus">Muricea</tp:taxon-name-part> <tp:taxon-name-part taxon-name-part-type="species">purpurea</tp:taxon-name-part></tp:taxon-name></italic>. Herein it is also considered as a synonym of <italic><tp:taxon-name><tp:taxon-name-part taxon-name-part-type="genus">Muricea</tp:taxon-name-part> <tp:taxon-name-part taxon-name-part-type="species">purpurea</tp:taxon-name-part></tp:taxon-name></italic>.</p></tp:treatment-sec><tp:treatment-sec sec-type="material"><title>Other material revised.</title><p>COSTA RICA. UCR 479a, dry, Herradura Beach, 10 m, J Cortés, <named-content xmlns:xlink="http://www.w3.org/1999/xlink" content-type="date" xlink:type="simple">2 September 1983</named-content>; UCR 510, 632a, dry, Sámara Beach, Guanacaste, 12 m, H. Guzman, <named-content xmlns:xlink="http://www.w3.org/1999/xlink" content-type="date" xlink:type="simple">18 March 1984</named-content>; UCR 800, dry, Olocuita Islet, Manuel Antonio National Park, Puntarenas, 8 m, J Cortés, <named-content xmlns:xlink="http://www.w3.org/1999/xlink" content-type="date" xlink:type="simple">2 July 1995</named-content>; UCR 1620, ethanol preserved, Carrillo Beach, Guanacaste, 10 m, J Cortés, 2006; UCR 1693, ethanol preserved, Salinas Bay, Guanacaste, O Breedy, <named-content xmlns:xlink="http://www.w3.org/1999/xlink" content-type="date" xlink:type="simple">7 December 2006</named-content>. ECUADOR: IIN 20, dry, Tambip, Salinas, 12–14 m, F. Rivera, P. Martínez, <named-content xmlns:xlink="http://www.w3.org/1999/xlink" content-type="date" xlink:type="simple">20 July 2010</named-content>; IIN 43, 48, dry, Gigima, Salinas, 12–14 m, F. Rivera, P. Martínez, <named-content xmlns:xlink="http://www.w3.org/1999/xlink" content-type="date" xlink:type="simple">22 July 2010</named-content>; IIN 99, 117, 119, 120, dry, Los Ahorcados, Machalilla National Park, 10–12 m, F. Rivera, P. Martínez, <named-content xmlns:xlink="http://www.w3.org/1999/xlink" content-type="date" xlink:type="simple">25 July 2010</named-content>; IIN 129, dry, Salango Island, Machalilla National Park, 12–25 m, F. Rivera, P. Martínez, <named-content xmlns:xlink="http://www.w3.org/1999/xlink" content-type="date" xlink:type="simple">25 July 2010</named-content>. PANAMÁ: <named-content xmlns:xlink="http://www.w3.org/1999/xlink" content-type="dwc:institutional_code" xlink:type="simple">STRI</named-content> 360, dry, Otoque Island, Chiriquí Gulf, 5–10 m, H. Guzman, <named-content xmlns:xlink="http://www.w3.org/1999/xlink" content-type="date" xlink:type="simple">9 May 2002</named-content>; <named-content xmlns:xlink="http://www.w3.org/1999/xlink" content-type="dwc:institutional_code" xlink:type="simple">STRI</named-content> 361, dry, Otoque Island, 5–10 m, H. Guzman, <named-content xmlns:xlink="http://www.w3.org/1999/xlink" content-type="date" xlink:type="simple">9 May 2002</named-content>; <named-content xmlns:xlink="http://www.w3.org/1999/xlink" content-type="dwc:institutional_code" xlink:type="simple">STRI</named-content> 378, dry, Taboguilla Island Chiriquí Gulf, 5–10 m, H. Guzman, <named-content xmlns:xlink="http://www.w3.org/1999/xlink" content-type="date" xlink:type="simple">9 May 2002</named-content>; <named-content xmlns:xlink="http://www.w3.org/1999/xlink" content-type="dwc:institutional_code" xlink:type="simple">STRI</named-content> 716, H Station, 45 m, H. Guzman, <named-content xmlns:xlink="http://www.w3.org/1999/xlink" content-type="date" xlink:type="simple">6 August 2003</named-content>; <named-content xmlns:xlink="http://www.w3.org/1999/xlink" content-type="dwc:institutional_code" xlink:type="simple">STRI</named-content> 766, 767, San Telmo Island, 3–8 m, H. Guzman, <named-content xmlns:xlink="http://www.w3.org/1999/xlink" content-type="date" xlink:type="simple">7 August 2003</named-content>; <named-content xmlns:xlink="http://www.w3.org/1999/xlink" content-type="dwc:institutional_code" xlink:type="simple">STRI</named-content> 784, San Telmo Island, 3 m, H. Guzman, <named-content xmlns:xlink="http://www.w3.org/1999/xlink" content-type="date" xlink:type="simple">10 October 2003</named-content>; <named-content xmlns:xlink="http://www.w3.org/1999/xlink" content-type="dwc:institutional_code" xlink:type="simple">STRI</named-content> 809, 813, Del Rey SE Island, 4 m, <named-content xmlns:xlink="http://www.w3.org/1999/xlink" content-type="date" xlink:type="simple">6 April 2004</named-content> ; <named-content xmlns:xlink="http://www.w3.org/1999/xlink" content-type="dwc:institutional_code" xlink:type="simple">STRI</named-content> 823, Puerco Island, 3 m, H. Guzman, <named-content xmlns:xlink="http://www.w3.org/1999/xlink" content-type="date" xlink:type="simple">6 April 2004</named-content>; <named-content xmlns:xlink="http://www.w3.org/1999/xlink" content-type="dwc:institutional_code" xlink:type="simple">STRI</named-content> 827, Elefante Island, 4 m, H. <!--PageBreak-->Guzman, <named-content xmlns:xlink="http://www.w3.org/1999/xlink" content-type="date" xlink:type="simple">7 April 2004</named-content> ; <named-content xmlns:xlink="http://www.w3.org/1999/xlink" content-type="dwc:institutional_code" xlink:type="simple">STRI</named-content> 847, Sur Pacheca, 2 m, H. Guzman, <named-content xmlns:xlink="http://www.w3.org/1999/xlink" content-type="date" xlink:type="simple">20 April 2004</named-content> ; <named-content xmlns:xlink="http://www.w3.org/1999/xlink" content-type="dwc:institutional_code" xlink:type="simple">STRI</named-content> 854, Pearl Island, 3 m, H. Guzman, <named-content xmlns:xlink="http://www.w3.org/1999/xlink" content-type="date" xlink:type="simple">21 April 2004</named-content> ; <named-content xmlns:xlink="http://www.w3.org/1999/xlink" content-type="dwc:institutional_code" xlink:type="simple">STRI</named-content> 855, Pearl Island, 4 m, H. Guzman, <named-content xmlns:xlink="http://www.w3.org/1999/xlink" content-type="date" xlink:type="simple">21 April 2004</named-content> ; <named-content xmlns:xlink="http://www.w3.org/1999/xlink" content-type="dwc:institutional_code" xlink:type="simple">STRI</named-content> 860, 861, Pearl Island, 2–4 m, H. Guzman, <named-content xmlns:xlink="http://www.w3.org/1999/xlink" content-type="date" xlink:type="simple">23 April 2004</named-content> ; <named-content xmlns:xlink="http://www.w3.org/1999/xlink" content-type="dwc:institutional_code" xlink:type="simple">STRI</named-content> 894, San Telmo Island, 3–8 m, H. Guzman, <named-content xmlns:xlink="http://www.w3.org/1999/xlink" content-type="date" xlink:type="simple">18 August 2004</named-content> ; <named-content xmlns:xlink="http://www.w3.org/1999/xlink" content-type="dwc:institutional_code" xlink:type="simple">STRI</named-content> 905, Pedro Gonzales Island, 10 m, H. Guzman, <named-content xmlns:xlink="http://www.w3.org/1999/xlink" content-type="date" xlink:type="simple">23 September 2004</named-content>; <named-content xmlns:xlink="http://www.w3.org/1999/xlink" content-type="dwc:institutional_code" xlink:type="simple">STRI</named-content> 931, 932, 933, Pedro Gonzales Island, 10 m, H. Guzman, <named-content xmlns:xlink="http://www.w3.org/1999/xlink" content-type="date" xlink:type="simple">23 September 2004</named-content>.</p></tp:treatment-sec><ref-list><ref id="B53"><mixed-citation xmlns:xlink="http://www.w3.org/1999/xlink" xlink:type="simple">
          <person-group><name name-style="western"><surname>Verrill</surname><given-names>AE</given-names></name></person-group> (<year>1868b</year>) <article-title>Critical remarks on halcyonoid polyps in the museum of Yale College, with descriptions of new genera.</article-title> <source>American Journal of Science and Arts</source> <volume>45</volume>: <fpage>411</fpage>–<lpage>415</lpage>.</mixed-citation></ref><ref id="B54"><mixed-citation xmlns:xlink="http://www.w3.org/1999/xlink" xlink:type="simple">
          <person-group><name name-style="western"><surname>Verrill</surname><given-names>AE</given-names></name></person-group> (<year>1869</year>) <article-title>Notes on <tp:taxon-name><tp:taxon-name-part taxon-name-part-type="subkingdom">Radiata</tp:taxon-name-part></tp:taxon-name> in the Museum of Yale College, Number 6: Review of the corals and polyps of the West Coast of America.</article-title> <source>Transactions of the Connecticut Academy of Arts and Sciences</source> (<edition>Second Edition</edition>) <volume>1</volume>: <fpage>418</fpage>–<lpage>518</lpage>.</mixed-citation></ref><ref id="B32"><mixed-citation xmlns:xlink="http://www.w3.org/1999/xlink" xlink:type="simple">
          <person-group><name name-style="western"><surname>Kükenthal</surname><given-names>W</given-names></name></person-group> (<year>1919</year>) <article-title><tp:taxon-name><tp:taxon-name-part taxon-name-part-type="suborder">Gorgonaria</tp:taxon-name-part></tp:taxon-name>.</article-title> <source>Wissenschaftliche Ergebnisse der deutsche Tiefsee-Expeditionen “<italic><tp:taxon-name><tp:taxon-name-part taxon-name-part-type="genus">Valdivia</tp:taxon-name-part></tp:taxon-name></italic>” 1898–99</source> <volume>13</volume>(<issue>2</issue>): <fpage>1</fpage>–<lpage>946</lpage>.</mixed-citation></ref><ref id="B34"><mixed-citation xmlns:xlink="http://www.w3.org/1999/xlink" xlink:type="simple">
          <person-group><name name-style="western"><surname>Kükenthal</surname><given-names>W</given-names></name></person-group> (<year>1924</year>) <source><tp:taxon-name><tp:taxon-name-part taxon-name-part-type="suborder">Gorgonaria</tp:taxon-name-part></tp:taxon-name>. Das Tierreich</source>, <volume>Vol. 47</volume>. <publisher-name>Walter de Gruyter and Company</publisher-name>, <publisher-loc>Berlin</publisher-loc>, und <publisher-loc>Leipzig</publisher-loc>, <size units="page">478 pp</size>.</mixed-citation></ref><ref id="B30"><mixed-citation xmlns:xlink="http://www.w3.org/1999/xlink" xlink:type="simple">
          <person-group><name name-style="western"><surname>Hickson</surname><given-names>SJ</given-names></name></person-group> (<year>1928</year>) <article-title>Papers from Dr. Th. Mortensen’s Pacific Expedition 1914–16. XLVII. The <tp:taxon-name><tp:taxon-name-part taxon-name-part-type="order">Gorgonacea</tp:taxon-name-part></tp:taxon-name> of Panama Bay together with a description of one species from the Galápagos Islands and one from Trinidad.</article-title> <source>Videnskabelige Meddelelser Fra Dansk Naturhistorisk Forening</source> <volume>85</volume>: <fpage>325</fpage>–<lpage>422</lpage>.</mixed-citation></ref><ref id="B42"><mixed-citation xmlns:xlink="http://www.w3.org/1999/xlink" xlink:type="simple">
          <person-group><name name-style="western"><surname>Riess</surname><given-names>M</given-names></name></person-group> (<year>1929</year>) <article-title>Die Gorgonarien Westindiens. Kapitel 8. Die Familie <tp:taxon-name><tp:taxon-name-part taxon-name-part-type="family">Muriceidae</tp:taxon-name-part></tp:taxon-name>.</article-title> <source>Zoologische Jahrbuecher Systematik Supplement</source> <volume>16</volume>(<issue>2</issue>): <fpage>377</fpage>–<lpage>420</lpage>.</mixed-citation></ref><ref id="B45"><mixed-citation xmlns:xlink="http://www.w3.org/1999/xlink" xlink:type="simple">
          <person-group><name name-style="western"><surname>Stiasny</surname><given-names>G</given-names></name></person-group> (<year>1943</year>) <article-title><tp:taxon-name><tp:taxon-name-part taxon-name-part-type="suborder">Gorgonaria</tp:taxon-name-part></tp:taxon-name> von Panamá.</article-title> <source>Aus der Sammlung Dr. Th. Mortensen, Zoologisk Museum, Kopenhagen Videnskavelige Meddelelser fra den naturhistoriske Forening i Kovenhavn for Aarene</source> <volume>107</volume>: <fpage>59</fpage>–<lpage>103</lpage>.</mixed-citation></ref><ref id="B28"><mixed-citation xmlns:xlink="http://www.w3.org/1999/xlink" xlink:type="simple">
          <person-group><name name-style="western"><surname>Harden</surname><given-names>DG</given-names></name></person-group> (<year>1979</year>) <source>Intuitive and Numerical Classification of East Pacific <tp:taxon-name><tp:taxon-name-part taxon-name-part-type="order">Gorgonacea</tp:taxon-name-part></tp:taxon-name> (<tp:taxon-name><tp:taxon-name-part taxon-name-part-type="subclass">Octocorallia</tp:taxon-name-part></tp:taxon-name>)</source>. <comment>PhD thesis</comment>, <publisher-name>Illinois State University</publisher-name>, <publisher-loc>Illinois, USA</publisher-loc>.</mixed-citation></ref><ref id="B43"><mixed-citation xmlns:xlink="http://www.w3.org/1999/xlink" xlink:type="simple">
          <person-group><name name-style="western"><surname>Rivera</surname><given-names>F</given-names></name><name name-style="western"><surname>Martínez</surname><given-names>P</given-names></name></person-group> (<year>2011</year>) <source>Guía fotográfica de corales y octocorales, Parque Nacional Machalilla y Reserva de Producción Faunística Marino Costera Puntilla de Santa Elena.</source> <publisher-name>Fundación NAZCA</publisher-name>, <publisher-loc>Conservación Internacional, Ecuador</publisher-loc>, <size units="page">86 pp</size>.</mixed-citation></ref><ref id="B50"><mixed-citation xmlns:xlink="http://www.w3.org/1999/xlink" xlink:type="simple">
          <person-group><name name-style="western"><surname>Verrill</surname><given-names>AE</given-names></name></person-group> (<year>1864</year>) <article-title>List of the polyps and corals sent by the Museum of Comparative Zoology to other institutions in exchange, with annotations.</article-title> <source>Bulletin of the Museum of Comparative Zoology at Harvard College</source> <volume>1</volume>: <fpage>29</fpage>–<lpage>60</lpage>.</mixed-citation></ref><ref id="B1"><mixed-citation xmlns:xlink="http://www.w3.org/1999/xlink" xlink:type="simple">
          <person-group><name name-style="western"><surname>Aurivillius</surname><given-names>M</given-names></name></person-group> (<year>1931</year>) <article-title>The gorgonians from Dr. Sixten Bock’s expedition to Japan and the Bonin Islands, 1914.</article-title> <source>Kungliga Svenska Vetenskapsakademiens Handlingar</source> (<series>ser. 3</series>) <volume>9</volume>: <fpage>1</fpage>–<lpage>337</lpage>.</mixed-citation></ref></ref-list></tp:taxon-treatment>
