# Supplementary material for: A revision of the genus Muricea Lamouroux, 1821 (Anthozoa, Octocorallia) in the eastern Pacific. Part II
Source: Zookeys. 2016 Apr 14;(581):1–69. doi: 10.3897/zookeys.581.7910 (PMC4857041; doi:10.3897/zookeys.581.7910)
Supplement: XML Treatment for Muricea hebes [file zookeys.581.7910-treatment15.xml]

<!DOCTYPE tp:taxon-treatment
  PUBLIC "-//TaxonX//DTD Taxonomic Treatment Publishing DTD v0 20100105//EN" "tax-treatment-NSO.dtd">
<tp:taxon-treatment xmlns:tp="http://www.plazi.org/taxpub"><tp:treatment-meta><kwd-group><label>Taxon classification</label><kwd><named-content content-type="kingdom">Animalia</named-content></kwd><kwd><named-content content-type="order">Alcyonacea</named-content></kwd><kwd><named-content content-type="family">Plexauridae</named-content></kwd></kwd-group><mixed-citation publication-type="journal"><person-group><name><surname>Breedy</surname><given-names>Odalisca</given-names></name><name><surname>Guzman</surname><given-names>Hector M.</given-names></name></person-group><article-title>A revision of the genus <italic><tp:taxon-name><tp:taxon-name-part taxon-name-part-type="genus">Muricea</tp:taxon-name-part></tp:taxon-name></italic> Lamouroux, 1821 (<tp:taxon-name><tp:taxon-name-part taxon-name-part-type="class">Anthozoa</tp:taxon-name-part></tp:taxon-name>, <tp:taxon-name><tp:taxon-name-part taxon-name-part-type="subclass">Octocorallia</tp:taxon-name-part></tp:taxon-name>) in the eastern Pacific. Part II</article-title><source>Zookeys</source><day>14</day><month>4</month><year>2016</year><volume>2016</volume><issue>581</issue><fpage>1</fpage><lpage>69</lpage><pub-id pub-id-type="doi">10.3897/zookeys.581.7910</pub-id></mixed-citation></tp:treatment-meta><tp:nomenclature><tp:taxon-name>
              <tp:taxon-name-part taxon-name-part-type="genus">Muricea</tp:taxon-name-part>
              <tp:taxon-name-part taxon-name-part-type="species">hebes</tp:taxon-name-part>
            </tp:taxon-name><tp:taxon-authority>Verrill, 1864</tp:taxon-authority><xref ref-type="fig" rid="F39">Figures 39</xref><xref ref-type="fig" rid="F40">, 40</xref><!--PageBreak--><tp:nomenclature-citation-list><tp:nomenclature-citation><tp:taxon-name><tp:taxon-name-part taxon-name-part-type="genus">Muricea</tp:taxon-name-part> <tp:taxon-name-part taxon-name-part-type="species">hebes</tp:taxon-name-part></tp:taxon-name><comment> (pars.) Verrill, 1864: 36.</comment></tp:nomenclature-citation><tp:nomenclature-citation><tp:taxon-name><tp:taxon-name-part taxon-name-part-type="genus">Muricea</tp:taxon-name-part> <tp:taxon-name-part taxon-name-part-type="species">hebes</tp:taxon-name-part></tp:taxon-name><comment><xref ref-type="bibr" rid="B51">Verrill 1866</xref>: 328; <xref ref-type="bibr" rid="B53">Verrill 1868b</xref>: 411–412; <xref ref-type="bibr" rid="B54">Verrill 1869</xref>: 439–441; <xref ref-type="bibr" rid="B32">Kükenthal 1919</xref>: 752; <xref ref-type="bibr" rid="B34">Kükenthal 1924</xref>: 146; <xref ref-type="bibr" rid="B30">Hickson 1928</xref>: 365–366; <xref ref-type="bibr" rid="B42">Riess 1929</xref>: 395–396; <xref ref-type="bibr" rid="B28">Harden 1979</xref>: 151.</comment></tp:nomenclature-citation></tp:nomenclature-citation-list></tp:nomenclature><tp:treatment-sec sec-type="material"><title>Material.</title><p>
              <named-content xmlns:xlink="http://www.w3.org/1999/xlink" content-type="dwc:typeStatus" xlink:type="simple">Lectotype</named-content>. <named-content xmlns:xlink="http://www.w3.org/1999/xlink" content-type="dwc:institutional_code" xlink:type="simple">YPM</named-content> 564a, dry, Pearl Islands, Panamá, F.H. Bradley, 1866. <named-content xmlns:xlink="http://www.w3.org/1999/xlink" content-type="dwc:typeStatus" xlink:type="simple">Paralectotypes</named-content>. <named-content xmlns:xlink="http://www.w3.org/1999/xlink" content-type="dwc:institutional_code" xlink:type="simple">YPM</named-content> 564 b-f, dry, Pearl Islands, Panamá, F.H. Bradley, 1866.</p></tp:treatment-sec><tp:treatment-sec sec-type="Description"><title>Description.</title><p>The lectotype is 6 cm long and 9 cm wide (Fig. <xref ref-type="fig" rid="F39">39A</xref>); it has a worm tube in one of the lower lateral branches. Two slightly flattened stems, 5–6 mm in diameter, arise from an oval holdfast, about 1 cm diameter, almost devoid of coenenchyme (Fig. <xref ref-type="fig" rid="F39">39A</xref>). The branching is irregularly dichotomous and multiplanar (Fig. <xref ref-type="fig" rid="F39">39A</xref>). The stems extend 12–15 mm and subdivide in secondary branches that bifurcate up to 4 times at close angles 30°–40°, and curve upwards. Branches are 10–12 mm apart. They are flattened, 5–8 mm in diameter, little wider at the tips, 6–9 mm in diameter. Unbranched terminal ends are up to 3.2 cm long. Axes are brownish. Calyces are all around the branches, curved upwards and close together, slightly imbricate (Fig. <xref ref-type="fig" rid="F39">39A</xref>), up to 1.8 mm long, and around 1 mm wide. Polyps are on the upper and inner part of the calyces, nearly covered by the incurved outer border of the calyces. The <!--PageBreak-->adaxial border of the calyx is imperceptible. The coenenchyme is thick, composed of pale yellow and yellowish sclerites (Fig. <xref ref-type="fig" rid="F39">39B</xref>). The outer coenenchymal and calycular spindles are of various types (Fig. <xref ref-type="fig" rid="F40">40A–B</xref>), unilateral spinous with a warty inner side and a small outer portion with projecting spines, and with the inner side warty, and the outer side with large sharp spines, prickly spindles and spinous club-like spindles. These <!--PageBreak-->sclerites are 0.32–0.83 mm long and 0.14–0.2 mm wide. They vary from elongated to shorter forms, with round ends, or with one end tapered and the other wide and blunt, or with one end acute or bifurcated, or tapered at both ends (Fig. <xref ref-type="fig" rid="F40">40A</xref>). Furthermore, smaller forms are present, 0.24–0.28 mm long and 0.07–0.1 mm wide (Fig. <xref ref-type="fig" rid="F40">40B</xref>), that concentrate around the calyx border (Fig. <xref ref-type="fig" rid="F40">40B</xref>). The axial sheath is composed of warty radiates and spindles, 0.15–0.40 mm long and 0.053–0.15 mm wide (Fig. <xref ref-type="fig" rid="F40">40C</xref>). Anthocodial sclerites are warty rods, 0.054–0.45 mm long and 0.015–0.1 mm wide, some with distal spines (Fig. <xref ref-type="fig" rid="F40">40D</xref>).</p><fig id="F39" position="float" orientation="portrait"><label>Figure 39.</label><caption><p>
          <italic><tp:taxon-name><tp:taxon-name-part taxon-name-part-type="genus">Muricea</tp:taxon-name-part> <tp:taxon-name-part taxon-name-part-type="species">hebes</tp:taxon-name-part></tp:taxon-name></italic> Verrill, 1864. <named-content xmlns:xlink="http://www.w3.org/1999/xlink" content-type="dwc:institutional_code" xlink:type="simple">YPM</named-content> 564a. <bold>A</bold> Colony <bold>B</bold> Sclerites, light micrographs.</p></caption><graphic xmlns:xlink="http://www.w3.org/1999/xlink" xlink:href="zookeys-581-001-g039.jpg" position="float" orientation="portrait" xlink:type="simple" id="oo_84980.jpg"/></fig><fig id="F40" position="float" orientation="portrait"><label>Figure 40.</label><caption><p>
          <italic><tp:taxon-name><tp:taxon-name-part taxon-name-part-type="genus">Muricea</tp:taxon-name-part> <tp:taxon-name-part taxon-name-part-type="species">hebes</tp:taxon-name-part></tp:taxon-name></italic> Verrill, 1864. <named-content xmlns:xlink="http://www.w3.org/1999/xlink" content-type="dwc:institutional_code" xlink:type="simple">YPM</named-content> 564a. <bold>A–B</bold> Calycular and coenenchymal sclerites <bold>C</bold> Axial sheath sclerites <bold>D</bold> Anthocodial sclerites.</p></caption><graphic xmlns:xlink="http://www.w3.org/1999/xlink" xlink:href="zookeys-581-001-g040.jpg" position="float" orientation="portrait" xlink:type="simple" id="oo_84981.jpg"/></fig><p>Colour of the colony is yellowish brown.</p></tp:treatment-sec><tp:treatment-sec sec-type="Distribution"><title>Distribution.</title><p>Found in México in Pájaros Island and reported for Cabo Pulmo, Gulf of California (according to <xref ref-type="bibr" rid="B16">Covarrubias et al. 1996</xref>). Type locality, Pearl Islands, Panamá.</p></tp:treatment-sec><tp:treatment-sec sec-type="Remarks"><title>Remarks.</title><p>The species was created by Verrill in 1864 with specimens from Acapulco, México collected by Agassiz. Later <xref ref-type="bibr" rid="B54">Verrill (1869)</xref> made a more detailed description and included specimens from Nicaragua and Panamá. However, the type series in the <named-content xmlns:xlink="http://www.w3.org/1999/xlink" content-type="dwc:institutional_code" xlink:type="simple">YPM</named-content> only includes specimens from Panamá collected by Bradley. The specimens from México were included in <italic><tp:taxon-name><tp:taxon-name-part taxon-name-part-type="genus">Muricea</tp:taxon-name-part> <tp:taxon-name-part taxon-name-part-type="species">purpurea</tp:taxon-name-part></tp:taxon-name></italic>. However <italic><tp:taxon-name><tp:taxon-name-part taxon-name-part-type="genus">Muricea</tp:taxon-name-part> <tp:taxon-name-part taxon-name-part-type="species">hebes</tp:taxon-name-part></tp:taxon-name></italic> was found in Mexican islands by J.L. Carballo. The specimen <named-content xmlns:xlink="http://www.w3.org/1999/xlink" content-type="dwc:institutional_code" xlink:type="simple">YPM</named-content> 564a is herein designated as the lectotype of <italic><tp:taxon-name><tp:taxon-name-part taxon-name-part-type="genus">Muricea</tp:taxon-name-part> <tp:taxon-name-part taxon-name-part-type="species">hebes</tp:taxon-name-part></tp:taxon-name></italic> to clearly establish its taxonomic status.</p></tp:treatment-sec><tp:treatment-sec sec-type="material"><title>Other material revised.</title><p>MÉXICO: M 61, dry, Pájaros Island, Mazatlan Bay, Sinaloa, 5–25 m, J.L., <named-content xmlns:xlink="http://www.w3.org/1999/xlink" content-type="date" xlink:type="simple">3 February 1999</named-content>.</p></tp:treatment-sec><ref-list><ref id="B51"><mixed-citation xmlns:xlink="http://www.w3.org/1999/xlink" xlink:type="simple">
          <person-group><name name-style="western"><surname>Verrill</surname><given-names>AE</given-names></name></person-group> (<year>1866</year>) <article-title>On the polyps and corals from Panama with descriptions of new species.</article-title> <source>Proceedings of the Boston Society of Natural History</source> <volume>10</volume>: <fpage>323</fpage>–<lpage>357</lpage>.</mixed-citation></ref><ref id="B53"><mixed-citation xmlns:xlink="http://www.w3.org/1999/xlink" xlink:type="simple">
          <person-group><name name-style="western"><surname>Verrill</surname><given-names>AE</given-names></name></person-group> (<year>1868b</year>) <article-title>Critical remarks on halcyonoid polyps in the museum of Yale College, with descriptions of new genera.</article-title> <source>American Journal of Science and Arts</source> <volume>45</volume>: <fpage>411</fpage>–<lpage>415</lpage>.</mixed-citation></ref><ref id="B54"><mixed-citation xmlns:xlink="http://www.w3.org/1999/xlink" xlink:type="simple">
          <person-group><name name-style="western"><surname>Verrill</surname><given-names>AE</given-names></name></person-group> (<year>1869</year>) <article-title>Notes on <tp:taxon-name><tp:taxon-name-part taxon-name-part-type="subkingdom">Radiata</tp:taxon-name-part></tp:taxon-name> in the Museum of Yale College, Number 6: Review of the corals and polyps of the West Coast of America.</article-title> <source>Transactions of the Connecticut Academy of Arts and Sciences</source> (<edition>Second Edition</edition>) <volume>1</volume>: <fpage>418</fpage>–<lpage>518</lpage>.</mixed-citation></ref><ref id="B32"><mixed-citation xmlns:xlink="http://www.w3.org/1999/xlink" xlink:type="simple">
          <person-group><name name-style="western"><surname>Kükenthal</surname><given-names>W</given-names></name></person-group> (<year>1919</year>) <article-title><tp:taxon-name><tp:taxon-name-part taxon-name-part-type="suborder">Gorgonaria</tp:taxon-name-part></tp:taxon-name>.</article-title> <source>Wissenschaftliche Ergebnisse der deutsche Tiefsee-Expeditionen “<italic><tp:taxon-name><tp:taxon-name-part taxon-name-part-type="genus">Valdivia</tp:taxon-name-part></tp:taxon-name></italic>” 1898–99</source> <volume>13</volume>(<issue>2</issue>): <fpage>1</fpage>–<lpage>946</lpage>.</mixed-citation></ref><ref id="B34"><mixed-citation xmlns:xlink="http://www.w3.org/1999/xlink" xlink:type="simple">
          <person-group><name name-style="western"><surname>Kükenthal</surname><given-names>W</given-names></name></person-group> (<year>1924</year>) <source><tp:taxon-name><tp:taxon-name-part taxon-name-part-type="suborder">Gorgonaria</tp:taxon-name-part></tp:taxon-name>. Das Tierreich</source>, <volume>Vol. 47</volume>. <publisher-name>Walter de Gruyter and Company</publisher-name>, <publisher-loc>Berlin</publisher-loc>, und <publisher-loc>Leipzig</publisher-loc>, <size units="page">478 pp</size>.</mixed-citation></ref><ref id="B30"><mixed-citation xmlns:xlink="http://www.w3.org/1999/xlink" xlink:type="simple">
          <person-group><name name-style="western"><surname>Hickson</surname><given-names>SJ</given-names></name></person-group> (<year>1928</year>) <article-title>Papers from Dr. Th. Mortensen’s Pacific Expedition 1914–16. XLVII. The <tp:taxon-name><tp:taxon-name-part taxon-name-part-type="order">Gorgonacea</tp:taxon-name-part></tp:taxon-name> of Panama Bay together with a description of one species from the Galápagos Islands and one from Trinidad.</article-title> <source>Videnskabelige Meddelelser Fra Dansk Naturhistorisk Forening</source> <volume>85</volume>: <fpage>325</fpage>–<lpage>422</lpage>.</mixed-citation></ref><ref id="B42"><mixed-citation xmlns:xlink="http://www.w3.org/1999/xlink" xlink:type="simple">
          <person-group><name name-style="western"><surname>Riess</surname><given-names>M</given-names></name></person-group> (<year>1929</year>) <article-title>Die Gorgonarien Westindiens. Kapitel 8. Die Familie <tp:taxon-name><tp:taxon-name-part taxon-name-part-type="family">Muriceidae</tp:taxon-name-part></tp:taxon-name>.</article-title> <source>Zoologische Jahrbuecher Systematik Supplement</source> <volume>16</volume>(<issue>2</issue>): <fpage>377</fpage>–<lpage>420</lpage>.</mixed-citation></ref><ref id="B28"><mixed-citation xmlns:xlink="http://www.w3.org/1999/xlink" xlink:type="simple">
          <person-group><name name-style="western"><surname>Harden</surname><given-names>DG</given-names></name></person-group> (<year>1979</year>) <source>Intuitive and Numerical Classification of East Pacific <tp:taxon-name><tp:taxon-name-part taxon-name-part-type="order">Gorgonacea</tp:taxon-name-part></tp:taxon-name> (<tp:taxon-name><tp:taxon-name-part taxon-name-part-type="subclass">Octocorallia</tp:taxon-name-part></tp:taxon-name>)</source>. <comment>PhD thesis</comment>, <publisher-name>Illinois State University</publisher-name>, <publisher-loc>Illinois, USA</publisher-loc>.</mixed-citation></ref><ref id="B16"><mixed-citation xmlns:xlink="http://www.w3.org/1999/xlink" xlink:type="simple">
          <person-group><name name-style="western"><surname>Covarrubias</surname><given-names>OA</given-names></name><name name-style="western"><surname>Duarte</surname><given-names>FS</given-names></name><name name-style="western"><surname>Reyes-Bonilla</surname><given-names>HR</given-names></name></person-group> (<year>1996</year>) <article-title>Range extension of <tp:taxon-name><tp:taxon-name-part taxon-name-part-type="genus">Muricea</tp:taxon-name-part> <tp:taxon-name-part taxon-name-part-type="species">hebes</tp:taxon-name-part></tp:taxon-name> (<tp:taxon-name><tp:taxon-name-part taxon-name-part-type="order">Gorgonacea</tp:taxon-name-part></tp:taxon-name>: <tp:taxon-name><tp:taxon-name-part taxon-name-part-type="family">Plexauridae</tp:taxon-name-part></tp:taxon-name>) to the Gulf of California.</article-title> <source>Revista de Biología Tropical</source> <volume>44</volume>(<issue>2</issue>): <fpage>941</fpage>–<lpage>950</lpage>.</mixed-citation></ref></ref-list></tp:taxon-treatment>
