# Supplementary material for: A revision of the genus Muricea Lamouroux, 1821 (Anthozoa, Octocorallia) in the eastern Pacific. Part II
Source: Zookeys. 2016 Apr 14;(581):1–69. doi: 10.3897/zookeys.581.7910 (PMC4857041; doi:10.3897/zookeys.581.7910)
Supplement: XML Treatment for Muricea nariformis [file zookeys.581.7910-treatment16.xml]

<!DOCTYPE tp:taxon-treatment
  PUBLIC "-//TaxonX//DTD Taxonomic Treatment Publishing DTD v0 20100105//EN" "tax-treatment-NSO.dtd">
<tp:taxon-treatment xmlns:tp="http://www.plazi.org/taxpub"><tp:treatment-meta><kwd-group><label>Taxon classification</label><kwd><named-content content-type="kingdom">Animalia</named-content></kwd><kwd><named-content content-type="order">Alcyonacea</named-content></kwd><kwd><named-content content-type="family">Plexauridae</named-content></kwd></kwd-group><mixed-citation publication-type="journal"><person-group><name><surname>Breedy</surname><given-names>Odalisca</given-names></name><name><surname>Guzman</surname><given-names>Hector M.</given-names></name></person-group><article-title>A revision of the genus <italic><tp:taxon-name><tp:taxon-name-part taxon-name-part-type="genus">Muricea</tp:taxon-name-part></tp:taxon-name></italic> Lamouroux, 1821 (<tp:taxon-name><tp:taxon-name-part taxon-name-part-type="class">Anthozoa</tp:taxon-name-part></tp:taxon-name>, <tp:taxon-name><tp:taxon-name-part taxon-name-part-type="subclass">Octocorallia</tp:taxon-name-part></tp:taxon-name>) in the eastern Pacific. Part II</article-title><source>Zookeys</source><day>14</day><month>4</month><year>2016</year><volume>2016</volume><issue>581</issue><fpage>1</fpage><lpage>69</lpage><pub-id pub-id-type="doi">10.3897/zookeys.581.7910</pub-id></mixed-citation></tp:treatment-meta><tp:nomenclature><tp:taxon-name>
              <tp:taxon-name-part taxon-name-part-type="genus">Muricea</tp:taxon-name-part>
              <tp:taxon-name-part taxon-name-part-type="species">nariformis</tp:taxon-name-part>
            </tp:taxon-name><tp:taxon-authority>Aurivillius, 1931</tp:taxon-authority><xref ref-type="fig" rid="F41">Figures 41</xref><xref ref-type="fig" rid="F42">, 42</xref><tp:nomenclature-citation-list><tp:nomenclature-citation><tp:taxon-name><tp:taxon-name-part taxon-name-part-type="genus">Muricea</tp:taxon-name-part> <tp:taxon-name-part taxon-name-part-type="species">nariformis</tp:taxon-name-part></tp:taxon-name><comment> Aurivillius, 1931: 109–111.</comment></tp:nomenclature-citation></tp:nomenclature-citation-list></tp:nomenclature><tp:treatment-sec sec-type="material"><title>Material.</title><p>
              <named-content xmlns:xlink="http://www.w3.org/1999/xlink" content-type="dwc:typeStatus" xlink:type="simple">Holotype</named-content>. <named-content xmlns:xlink="http://www.w3.org/1999/xlink" content-type="dwc:institutional_code" xlink:type="simple">SMNH</named-content> 1121, alcohol preserved, locality unknown, Leg. Salmin 1873, Rijksmuseum, No. 64.</p></tp:treatment-sec><tp:treatment-sec sec-type="Description"><title>Description.</title><p>The holotype consists of two branches, about 6 cm long and 3 cm wide each (Fig. <xref ref-type="fig" rid="F41">41A</xref>). The branching is dichotomous and bifurcate up to 3 times. The branches bifurcate at angles 45°–50°, 7.5–10 mm apart. Branches and branchlets are all of similar thickness, 56 mm in diameter, with rounded tips slightly expanded. Unbranched terminal ends are up to 24 mm long. Axes are brownish. The calyces are all around the branches and close together. They are mostly low cones with a slightly elevated margin around the polyps, 0.8–1.2 mm in height (Fig. <xref ref-type="fig" rid="F41">41B</xref>), and the abaxial border slightly more prominent and curved upwards (Fig. <xref ref-type="fig" rid="F41">41B</xref>). The coenenchyme is thick, composed of brownish orange and light brown to whitish sclerites (Fig. <xref ref-type="fig" rid="F41">41C–D</xref>). As in many other species in this genus, a division of sclerite layers is not clear and the coenenchyme is formed of a combination of several types of sclerites intermingled. The coenenchymal and calycular sclerites are mostly of the same type. Few unilateral spinous spindles are present; the larger ones are rather leaf-like spindles with a thorny lateral quill and wide cylindrical forms (Fig. <xref ref-type="fig" rid="F42">42A</xref>). The larger ones are covered with warts almost up to the thorny end, and the others have a pronounced upper or lateral ridge of large spines. The spindles are 0.2–0.52 mm long and 0.04–0.28 mm wide (Fig. <xref ref-type="fig" rid="F42">42A</xref>). Warty spindles and some cylinder-like, 0.25–0.32 mm long and 0.06–0.15 mm wide (Fig. <xref ref-type="fig" rid="F42">42B</xref>), compose the axial sheath and the inner coenenchyme. Anthocodial sclerites are orange warty rods and irregular forms, 0.05–0.17 mm long and 0.01–0.035 mm wide (Figs <xref ref-type="fig" rid="F41">41C</xref>, small orange sclerites, 42C). Colour of the colony is brownish orange; the lower part of the branches is of a lighter hue.</p><fig id="F41" position="float" orientation="portrait"><label>Figure 41.</label><caption><p>
          <italic><tp:taxon-name><tp:taxon-name-part taxon-name-part-type="genus">Muricea</tp:taxon-name-part> <tp:taxon-name-part taxon-name-part-type="species">nariformis</tp:taxon-name-part></tp:taxon-name></italic> Aurivillius, 1931. <named-content xmlns:xlink="http://www.w3.org/1999/xlink" content-type="dwc:institutional_code" xlink:type="simple">SMNH</named-content> 1121. <bold>A</bold> Colony <bold>B</bold> Detail of branches <bold>C–D</bold> Sclerites, light micrographs.</p></caption><graphic xmlns:xlink="http://www.w3.org/1999/xlink" xlink:href="zookeys-581-001-g041.jpg" position="float" orientation="portrait" xlink:type="simple" id="oo_84982.jpg"/></fig><fig id="F42" position="float" orientation="portrait"><label>Figure 42.</label><caption><p>
          <italic><tp:taxon-name><tp:taxon-name-part taxon-name-part-type="genus">Muricea</tp:taxon-name-part> <tp:taxon-name-part taxon-name-part-type="species">nariformis</tp:taxon-name-part></tp:taxon-name></italic> Aurivillius, 1931. <named-content xmlns:xlink="http://www.w3.org/1999/xlink" content-type="dwc:institutional_code" xlink:type="simple">SMNH</named-content> 1121. <bold>A</bold> Calycular and coenenchymal sclerites <bold>B</bold> Axial sheath sclerites <bold>C</bold> Anthocodial sclerite.</p></caption><graphic xmlns:xlink="http://www.w3.org/1999/xlink" xlink:href="zookeys-581-001-g042.jpg" position="float" orientation="portrait" xlink:type="simple" id="oo_84983.jpg"/></fig></tp:treatment-sec><tp:treatment-sec sec-type="Distribution"><title>Distribution.</title><p>Unknown.</p></tp:treatment-sec><tp:treatment-sec sec-type="Remarks"><title>Remarks.</title><p>The species was described by <xref ref-type="bibr" rid="B1">Aurivillius (1931)</xref> based on specimens from an unknown locality in the southern Pacific. He described the species as new without comparing with any type material and remarked that the new species was similar to <italic><tp:taxon-name><tp:taxon-name-part taxon-name-part-type="genus">Muricea</tp:taxon-name-part> <tp:taxon-name-part taxon-name-part-type="species">robusta</tp:taxon-name-part></tp:taxon-name></italic> (<xref ref-type="bibr" rid="B1">Aurivillius 1931</xref>). The two species indeed have some similarity discussed below. Presently we do not have specimens matching this species.</p><!--PageBreak--></tp:treatment-sec><ref-list><ref id="B1"><mixed-citation xmlns:xlink="http://www.w3.org/1999/xlink" xlink:type="simple">
          <person-group><name name-style="western"><surname>Aurivillius</surname><given-names>M</given-names></name></person-group> (<year>1931</year>) <article-title>The gorgonians from Dr. Sixten Bock’s expedition to Japan and the Bonin Islands, 1914.</article-title> <source>Kungliga Svenska Vetenskapsakademiens Handlingar</source> (<series>ser. 3</series>) <volume>9</volume>: <fpage>1</fpage>–<lpage>337</lpage>.</mixed-citation></ref></ref-list></tp:taxon-treatment>
