# Supplementary material for: A revision of the genus Muricea Lamouroux, 1821 (Anthozoa, Octocorallia) in the eastern Pacific. Part II
Source: Zookeys. 2016 Apr 14;(581):1–69. doi: 10.3897/zookeys.581.7910 (PMC4857041; doi:10.3897/zookeys.581.7910)
Supplement: XML Treatment for Muricea robusta [file zookeys.581.7910-treatment17.xml]

<!DOCTYPE tp:taxon-treatment
  PUBLIC "-//TaxonX//DTD Taxonomic Treatment Publishing DTD v0 20100105//EN" "tax-treatment-NSO.dtd">
<tp:taxon-treatment xmlns:tp="http://www.plazi.org/taxpub"><tp:treatment-meta><kwd-group><label>Taxon classification</label><kwd><named-content content-type="kingdom">Animalia</named-content></kwd><kwd><named-content content-type="order">Alcyonacea</named-content></kwd><kwd><named-content content-type="family">Plexauridae</named-content></kwd></kwd-group><mixed-citation publication-type="journal"><person-group><name><surname>Breedy</surname><given-names>Odalisca</given-names></name><name><surname>Guzman</surname><given-names>Hector M.</given-names></name></person-group><article-title>A revision of the genus <italic><tp:taxon-name><tp:taxon-name-part taxon-name-part-type="genus">Muricea</tp:taxon-name-part></tp:taxon-name></italic> Lamouroux, 1821 (<tp:taxon-name><tp:taxon-name-part taxon-name-part-type="class">Anthozoa</tp:taxon-name-part></tp:taxon-name>, <tp:taxon-name><tp:taxon-name-part taxon-name-part-type="subclass">Octocorallia</tp:taxon-name-part></tp:taxon-name>) in the eastern Pacific. Part II</article-title><source>Zookeys</source><day>14</day><month>4</month><year>2016</year><volume>2016</volume><issue>581</issue><fpage>1</fpage><lpage>69</lpage><pub-id pub-id-type="doi">10.3897/zookeys.581.7910</pub-id></mixed-citation></tp:treatment-meta><tp:nomenclature><tp:taxon-name>
              <tp:taxon-name-part taxon-name-part-type="genus">Muricea</tp:taxon-name-part>
              <tp:taxon-name-part taxon-name-part-type="species">robusta</tp:taxon-name-part>
            </tp:taxon-name><tp:taxon-authority>Verrill, 1864</tp:taxon-authority><xref ref-type="fig" rid="F43">Figures 43</xref><xref ref-type="fig" rid="F44">, 44</xref><!--PageBreak--><tp:nomenclature-citation-list><tp:nomenclature-citation><tp:taxon-name><tp:taxon-name-part taxon-name-part-type="genus">Muricea</tp:taxon-name-part> <tp:taxon-name-part taxon-name-part-type="species">robusta</tp:taxon-name-part></tp:taxon-name><comment> Verrill, 1864: 36; <xref ref-type="bibr" rid="B54">Verrill 1869</xref>: 436–437; <xref ref-type="bibr" rid="B32">Kükenthal 1919</xref>: 752; <xref ref-type="bibr" rid="B34">Kükenthal 1924</xref>: 144; <xref ref-type="bibr" rid="B42">Riess 1929</xref>: 396–397; <xref ref-type="bibr" rid="B28">Harden 1979</xref>: 159.</comment></tp:nomenclature-citation><tp:nomenclature-citation><tp:taxon-name><tp:taxon-name-part taxon-name-part-type="genus">Muricea</tp:taxon-name-part> <tp:taxon-name-part taxon-name-part-type="species">robusta</tp:taxon-name-part></tp:taxon-name><comment> (pars.) <xref ref-type="bibr" rid="B51">Verrill 1866</xref>: 329.</comment></tp:nomenclature-citation></tp:nomenclature-citation-list></tp:nomenclature><tp:treatment-sec sec-type="material"><title>Material.</title><p>
              <named-content xmlns:xlink="http://www.w3.org/1999/xlink" content-type="dwc:typeStatus" xlink:type="simple">Lectotype</named-content>. <named-content xmlns:xlink="http://www.w3.org/1999/xlink" content-type="dwc:institutional_code" xlink:type="simple">YPM</named-content> 1189a, dry, Acapulco, Mexico, A.E. Agassiz, 1859–1860, no more data. <named-content xmlns:xlink="http://www.w3.org/1999/xlink" content-type="dwc:typeStatus" xlink:type="simple">Paralectotypes</named-content>. MÉXICO: <named-content xmlns:xlink="http://www.w3.org/1999/xlink" content-type="dwc:institutional_code" xlink:type="simple">MCZ</named-content> 189; <named-content xmlns:xlink="http://www.w3.org/1999/xlink" content-type="dwc:institutional_code" xlink:type="simple"><named-content content-type="dwc:institutional_code" xlink:type="simple">MZUC</named-content></named-content>-ANT 195 (part of <named-content xmlns:xlink="http://www.w3.org/1999/xlink" content-type="dwc:institutional_code" xlink:type="simple">MCZ</named-content> 189); <named-content xmlns:xlink="http://www.w3.org/1999/xlink" content-type="dwc:institutional_code" xlink:type="simple">YPM</named-content> 1712 (figured fragment, <xref ref-type="bibr" rid="B54">Verrill 1869</xref>); <named-content xmlns:xlink="http://www.w3.org/1999/xlink" content-type="dwc:institutional_code" xlink:type="simple">YPM</named-content> 1189b, dry, Acapulco, A.E. Agassiz, 1859–1860, no more data.</p></tp:treatment-sec><tp:treatment-sec sec-type="Description"><title>Description.</title><p>The lectotype is a 20 cm long and 10 cm wide colony with partially broken coenenchyme on some branches and with three naked distal axes (Fig. <xref ref-type="fig" rid="F43">43A</xref>). <!--PageBreak-->A slightly flattened stem, 11 mm in diameter, arises from an oval holdfast, about 4 cm in diameter (Fig. <xref ref-type="fig" rid="F43">43A</xref>). The branching is mostly dichotomous in one plane (Fig. <xref ref-type="fig" rid="F43">43A</xref>). The stem extends up to 36 mm and subdivides in two main branches, which bifurcate up to 5 times producing secondary branches and branchlets of less than 10 <!--PageBreak-->mm in diameter, all of similar diameter. The branches bifurcate at angles 45°–60°, 3.5–5 mm apart; the branchlets, that are short, are almost at right angles. The upper branches are curved inferring from the naked axes (Fig. <xref ref-type="fig" rid="F43">43A</xref>). Unbranched terminal ends are up to 16 mm long, with rounded tips, up to 8.5 mm in diameter. The naked unbranched terminal ends reach up to 70 mm long. No anastomosing branches are present. Axes are black and brownish at the tips. The calyces are all around the branches and close together. They are mostly low cones, 0.7–1.2 mm in height, with a slightly elevated margin around the polyps (Fig. <xref ref-type="fig" rid="F43">43B</xref>) that are more prominent towards the end of the branches (Fig. <xref ref-type="fig" rid="F43">43C</xref>). At the upper branches, the lower margin of the calyx curves upwards. The polyp apertures are large, and conspicuous. The coenenchyme is thick and granulose, composed of orange, brownish orange and light brown to whitish sclerites (Fig. <xref ref-type="fig" rid="F43">43D–E</xref>). As in many other species in this genus, a division of sclerite layers is not clear and the coenenchyme is formed of a combination of several types of sclerite types intermingled. The coenenchymal and calycular sclerites are mostly the same type of spindles. The unilateral spinous spindles were rare in the samples, the larger sclerites are rather irregular spindles, bent or almost straight; the larger ones are covered with warts, almost up to the thorny end, and the others have a pronounced upper ridge of large spines (prickly spindles). The <!--PageBreak-->term cristate, suggested by <xref ref-type="bibr" rid="B30">Hickson (1928)</xref>, could be applied to these sclerites (Fig. <xref ref-type="fig" rid="F44">44A–B</xref>). They are 0.24–0.64 mm long and 0.08–0.26 mm wide. There are some small leaf-like spindles and irregular cristate forms (Fig. <xref ref-type="fig" rid="F44">44B</xref>). The axial sheath and the inner coenenchyme have some conspicuous sub-spheroidal sclerites densely covered with warty tubercles, warty spindles, and some cylinder-like sclerites, 0.30–0.40 mm long and 0.13–0.19 mm wide, and tuberculate capstans, 0.16–0.25 mm long and 0.08–0.12 mm wide (Fig. <xref ref-type="fig" rid="F44">44D</xref>). Anthocodial sclerites are orange warty rods and irregular forms, 0.043–0.15 mm long and 0.04–0.05 mm wide (Fig. <xref ref-type="fig" rid="F44">44C</xref>). Colour of the colony is brownish orange.</p><fig id="F43" position="float" orientation="portrait"><label>Figure 43.</label><caption><p>
          <italic><tp:taxon-name><tp:taxon-name-part taxon-name-part-type="genus">Muricea</tp:taxon-name-part> <tp:taxon-name-part taxon-name-part-type="species">robusta</tp:taxon-name-part></tp:taxon-name></italic> Verrill, 1864. <bold>A</bold> Colony, <named-content xmlns:xlink="http://www.w3.org/1999/xlink" content-type="dwc:institutional_code" xlink:type="simple">YPM</named-content> 1189a <bold>B</bold> Detail of branches, <named-content xmlns:xlink="http://www.w3.org/1999/xlink" content-type="dwc:institutional_code" xlink:type="simple">YPM</named-content> 1189a <bold>C</bold> Detail of calyces, <named-content xmlns:xlink="http://www.w3.org/1999/xlink" content-type="dwc:institutional_code" xlink:type="simple">ZMUC</named-content> ANT 195 (<named-content xmlns:xlink="http://www.w3.org/1999/xlink" content-type="dwc:institutional_code" xlink:type="simple">YPM</named-content> 1189a. (189) fragment) <bold>D–E</bold> Sclerites, light micrographs, <named-content xmlns:xlink="http://www.w3.org/1999/xlink" content-type="dwc:institutional_code" xlink:type="simple">YPM</named-content> 1189a.</p></caption><graphic xmlns:xlink="http://www.w3.org/1999/xlink" xlink:href="zookeys-581-001-g043.jpg" position="float" orientation="portrait" xlink:type="simple" id="oo_84984.jpg"/></fig><fig id="F44" position="float" orientation="portrait"><label>Figure 44.</label><caption><p>
          <italic><tp:taxon-name><tp:taxon-name-part taxon-name-part-type="genus">Muricea</tp:taxon-name-part> <tp:taxon-name-part taxon-name-part-type="species">robusta</tp:taxon-name-part></tp:taxon-name></italic> Verrill, 1864. <named-content xmlns:xlink="http://www.w3.org/1999/xlink" content-type="dwc:institutional_code" xlink:type="simple">YPM</named-content> 1189a. <bold>A–B</bold> Calycular and coenenchymal sclerites <bold>C</bold> Anthocodial sclerites <bold>D</bold> Axial sheath sclerites.</p></caption><graphic xmlns:xlink="http://www.w3.org/1999/xlink" xlink:href="zookeys-581-001-g044.jpg" position="float" orientation="portrait" xlink:type="simple" id="oo_84985.jpg"/></fig></tp:treatment-sec><tp:treatment-sec sec-type="Variability"><title>Variability.</title><p>The revised specimens are consistent with the lectotype.</p></tp:treatment-sec><tp:treatment-sec sec-type="Distribution"><title>Distribution.</title><p>Found in México in Venado Island by J.L. Carballo and reported for Cape San Lucas (<xref ref-type="bibr" rid="B28">Harden 1979</xref>). Also found in Isla del Gallo, Colombia by <xref ref-type="bibr" rid="B41">Prahl et al. (1986)</xref> Type locality Acapulco, México.</p></tp:treatment-sec><tp:treatment-sec sec-type="Remarks"><title>Remarks.</title><p>The species was first mentioned by Verrill in 1864 and formerly described in 1869 with a specimen from Acapulco. We believe that Verrill’s type series are all fragments of the same colony; however, because this is not clear, herein we designated the specimen <named-content xmlns:xlink="http://www.w3.org/1999/xlink" content-type="dwc:institutional_code" xlink:type="simple">YPM</named-content> 1189a as the lectotype of the species with the purpose of clearly establishing its taxonomic status.</p></tp:treatment-sec><tp:treatment-sec sec-type="material"><title>Other material revised.</title><p>COLOMBIA: <named-content xmlns:xlink="http://www.w3.org/1999/xlink" content-type="dwc:institutional_code" xlink:type="simple">USNM</named-content> 79466, dry, Isla del Gallo, near Tumacao, 0.5 m, H. von Prahl, <named-content xmlns:xlink="http://www.w3.org/1999/xlink" content-type="date" xlink:type="simple">4 February 1982</named-content>. MÉXICO: M12, dry, Venados Island, Mazatlan Bay, Sinaloa, 5–25 m, J.L. Carballo, <named-content xmlns:xlink="http://www.w3.org/1999/xlink" content-type="date" xlink:type="simple">2 February 1999</named-content>.</p></tp:treatment-sec><ref-list><ref id="B54"><mixed-citation xmlns:xlink="http://www.w3.org/1999/xlink" xlink:type="simple">
          <person-group><name name-style="western"><surname>Verrill</surname><given-names>AE</given-names></name></person-group> (<year>1869</year>) <article-title>Notes on <tp:taxon-name><tp:taxon-name-part taxon-name-part-type="subkingdom">Radiata</tp:taxon-name-part></tp:taxon-name> in the Museum of Yale College, Number 6: Review of the corals and polyps of the West Coast of America.</article-title> <source>Transactions of the Connecticut Academy of Arts and Sciences</source> (<edition>Second Edition</edition>) <volume>1</volume>: <fpage>418</fpage>–<lpage>518</lpage>.</mixed-citation></ref><ref id="B32"><mixed-citation xmlns:xlink="http://www.w3.org/1999/xlink" xlink:type="simple">
          <person-group><name name-style="western"><surname>Kükenthal</surname><given-names>W</given-names></name></person-group> (<year>1919</year>) <article-title><tp:taxon-name><tp:taxon-name-part taxon-name-part-type="suborder">Gorgonaria</tp:taxon-name-part></tp:taxon-name>.</article-title> <source>Wissenschaftliche Ergebnisse der deutsche Tiefsee-Expeditionen “<italic><tp:taxon-name><tp:taxon-name-part taxon-name-part-type="genus">Valdivia</tp:taxon-name-part></tp:taxon-name></italic>” 1898–99</source> <volume>13</volume>(<issue>2</issue>): <fpage>1</fpage>–<lpage>946</lpage>.</mixed-citation></ref><ref id="B34"><mixed-citation xmlns:xlink="http://www.w3.org/1999/xlink" xlink:type="simple">
          <person-group><name name-style="western"><surname>Kükenthal</surname><given-names>W</given-names></name></person-group> (<year>1924</year>) <source><tp:taxon-name><tp:taxon-name-part taxon-name-part-type="suborder">Gorgonaria</tp:taxon-name-part></tp:taxon-name>. Das Tierreich</source>, <volume>Vol. 47</volume>. <publisher-name>Walter de Gruyter and Company</publisher-name>, <publisher-loc>Berlin</publisher-loc>, und <publisher-loc>Leipzig</publisher-loc>, <size units="page">478 pp</size>.</mixed-citation></ref><ref id="B42"><mixed-citation xmlns:xlink="http://www.w3.org/1999/xlink" xlink:type="simple">
          <person-group><name name-style="western"><surname>Riess</surname><given-names>M</given-names></name></person-group> (<year>1929</year>) <article-title>Die Gorgonarien Westindiens. Kapitel 8. Die Familie <tp:taxon-name><tp:taxon-name-part taxon-name-part-type="family">Muriceidae</tp:taxon-name-part></tp:taxon-name>.</article-title> <source>Zoologische Jahrbuecher Systematik Supplement</source> <volume>16</volume>(<issue>2</issue>): <fpage>377</fpage>–<lpage>420</lpage>.</mixed-citation></ref><ref id="B28"><mixed-citation xmlns:xlink="http://www.w3.org/1999/xlink" xlink:type="simple">
          <person-group><name name-style="western"><surname>Harden</surname><given-names>DG</given-names></name></person-group> (<year>1979</year>) <source>Intuitive and Numerical Classification of East Pacific <tp:taxon-name><tp:taxon-name-part taxon-name-part-type="order">Gorgonacea</tp:taxon-name-part></tp:taxon-name> (<tp:taxon-name><tp:taxon-name-part taxon-name-part-type="subclass">Octocorallia</tp:taxon-name-part></tp:taxon-name>)</source>. <comment>PhD thesis</comment>, <publisher-name>Illinois State University</publisher-name>, <publisher-loc>Illinois, USA</publisher-loc>.</mixed-citation></ref><ref id="B51"><mixed-citation xmlns:xlink="http://www.w3.org/1999/xlink" xlink:type="simple">
          <person-group><name name-style="western"><surname>Verrill</surname><given-names>AE</given-names></name></person-group> (<year>1866</year>) <article-title>On the polyps and corals from Panama with descriptions of new species.</article-title> <source>Proceedings of the Boston Society of Natural History</source> <volume>10</volume>: <fpage>323</fpage>–<lpage>357</lpage>.</mixed-citation></ref><ref id="B30"><mixed-citation xmlns:xlink="http://www.w3.org/1999/xlink" xlink:type="simple">
          <person-group><name name-style="western"><surname>Hickson</surname><given-names>SJ</given-names></name></person-group> (<year>1928</year>) <article-title>Papers from Dr. Th. Mortensen’s Pacific Expedition 1914–16. XLVII. The <tp:taxon-name><tp:taxon-name-part taxon-name-part-type="order">Gorgonacea</tp:taxon-name-part></tp:taxon-name> of Panama Bay together with a description of one species from the Galápagos Islands and one from Trinidad.</article-title> <source>Videnskabelige Meddelelser Fra Dansk Naturhistorisk Forening</source> <volume>85</volume>: <fpage>325</fpage>–<lpage>422</lpage>.</mixed-citation></ref><ref id="B41"><mixed-citation xmlns:xlink="http://www.w3.org/1999/xlink" xlink:type="simple">
          <person-group><name name-style="western"><surname>Prahl</surname><given-names>H von</given-names></name><name name-style="western"><surname>Escobar</surname><given-names>D</given-names></name><name name-style="western"><surname>Molina</surname><given-names>G</given-names></name></person-group> (<year>1986</year>) <article-title>Octocorales (<tp:taxon-name><tp:taxon-name-part taxon-name-part-type="subclass">Octocorallia</tp:taxon-name-part></tp:taxon-name>: <tp:taxon-name><tp:taxon-name-part taxon-name-part-type="family">Gorgoniidae</tp:taxon-name-part></tp:taxon-name> y <tp:taxon-name><tp:taxon-name-part taxon-name-part-type="family">Plexauridae</tp:taxon-name-part></tp:taxon-name>) de aguas someras del Pacifico colombiano.</article-title> <source>Revista de Biología Tropical</source> <volume>34</volume>(<issue>1</issue>): <fpage>13</fpage>–<lpage>33</lpage>.</mixed-citation></ref></ref-list></tp:taxon-treatment>
